# Supplementary material for: Natural Variation Identifies ICARUS1, a Universal Gene Required for Cell Proliferation and Growth at High Temperatures in Arabidopsis thaliana
Source: PLoS Genet. 2015 May 7;11(5):e1005085. doi: 10.1371/journal.pgen.1005085 (PMC4423873; doi:10.1371/journal.pgen.1005085)
Supplement: S1 Table — logFC: log fold change; logCPM: log counts per million; LR: likelihood ratio; p-value: p-value for the differential expression; FDR: False Discovery Rate. A negative log fold change indicates that the gene is down regulated in Col-0 compared to Sij-4 and vice versa. (XLS) [file pgen.1005085.s010.xls]

## Sheet: Supplementary Table 1.txt
gene.name	logFC	logCPM	LR	p-value	FDR
AT1G67105	-7.02918	7.26563	743.141	1.2439e-163	2.6482e-159
AT3G47250	9.79489	5.45722	701.26	1.5914e-154	1.6939e-150
AT1G20390.1	9.91173	5.32568	653.229	4.4342e-144	3.1466e-140
AT1G24880	8.04561	5.44181	606.328	7.0383e-134	3.746e-130
AT1G13650	6.07112	5.75295	585.936	1.9185e-129	8.1684e-126
AT2G33850	8.75953	5.10163	569.615	6.8098e-126	2.4162e-122
AT5G14840	6.67907	5.40184	554.574	1.2733e-122	3.8726e-119
AT4G16940	-4.38277	5.79981	491.897	5.5095e-109	1.4661e-105
AT5G26290	-3.83735	6.16431	451.599	3.237e-100	7.65683e-97
AT5G36910	5.50587	5.43882	436.43	6.47751e-97	1.379e-93
AT2G06950.1	8.07767	4.32309	414.595	3.66315e-92	7.08952e-89
AT1G27540	5.52723	4.45578	383.389	2.27577e-85	4.03741e-82
AT2G04110	7.95347	3.80026	372.902	4.36857e-83	7.15404e-80
AT5G24240	-4.73493	3.70333	360.58	2.10505e-80	3.20103e-77
AT4G27160	10.3399	5.60305	357.063	1.2275e-79	1.74214e-76
AT3G28160.1	5.88642	4.11046	345.843	3.40778e-77	4.53426e-74
AT3G62530	4.25277	6.82653	341.416	3.13649e-76	3.92781e-73
AT5G15360	-6.72043	3.52225	339.649	7.60711e-76	8.9971e-73
AT1G11280	4.73106	4.52537	336.528	3.64014e-75	4.07868e-72
AT5G28350	4.97703	4.29055	335.703	5.50454e-75	5.8593e-72
AT4G33550	4.90767	4.37259	327.02	4.28473e-73	4.34369e-70
AT5G24770	6.36348	3.64199	321.286	7.6001e-72	7.35448e-69
AT4G23300	6.23743	3.62546	319.28	2.07876e-71	1.92412e-68
AT2G38870	4.19292	4.60675	310.033	2.14766e-69	1.90506e-66
AT3G08770	4.19333	4.65835	306.174	1.48813e-68	1.26723e-65
AT5G23940	4.12135	5.14874	297.221	1.32812e-66	1.08747e-63
AT3G47350	5.41209	3.97208	290.493	3.88311e-65	3.06176e-62
AT3G47680	5.82166	3.67267	286.801	2.47505e-64	1.88183e-61
AT1G73330	5.17676	6.97365	280.689	5.31386e-63	3.90092e-60
AT5G10400	4.74641	4.04488	279.33	1.05076e-62	7.45653e-60
AT4G12510	5.18474	4.92003	275.448	7.3729e-62	5.06328e-59
AT4G22505	4.83425	5.25259	275.344	7.76604e-62	5.1666e-59
AT2G39310	3.7626	7.66747	272.856	2.70623e-61	1.74584e-58
AT4G16870.1	3.68849	4.71251	272.319	3.54359e-61	2.21881e-58
AT3G24070	6.49571	3.47733	271.864	4.45413e-61	2.70926e-58
AT4G22490	4.12561	4.37515	269.518	1.4453e-60	8.54693e-58
AT2G43920	4.46391	4.34524	269.227	1.67228e-60	9.62193e-58
AT4G15440	-4.92143	4.01232	266.047	8.25123e-60	4.62264e-57
AT4G29030	4.00043	4.67174	254.312	2.98099e-57	1.62724e-54
AT2G06002	-4.31311	2.97158	251.544	1.19642e-56	6.36766e-54
AT4G12010	6.08345	3.10775	245.16	2.94812e-55	1.53079e-52
AT5G37990	5.79239	3.84417	238.397	8.79328e-54	4.45714e-51
AT4G38932	4.49407	4.12939	236.813	1.94799e-53	9.64435e-51
AT4G10690.1	6.06987	2.95743	230.59	4.43349e-52	2.1451e-49
AT1G65190	3.2628	5.34196	228.193	1.47723e-51	6.98861e-49
AT3G27990	6.04897	2.896	224.461	9.6232e-51	4.45366e-48
AT1G61190	2.93087	6.27004	224.367	1.00911e-50	4.57084e-48
AT4G12310	2.86314	6.19848	222.577	2.47947e-50	1.0997e-47
AT1G57800	-5.2307	2.41514	221.145	5.08806e-50	2.21061e-47
AT1G06640	2.85131	5.79055	213.769	2.06783e-48	8.80442e-46
AT1G09860	-6.48568	1.84479	208.14	3.49705e-47	1.45978e-44
AT3G44670	3.24128	5.7472	206.933	6.41314e-47	2.62556e-44
AT4G01020	3.92797	3.61062	206.796	6.86991e-47	2.7595e-44
AT1G02920	3.41264	6.02701	205.061	1.64271e-46	6.47624e-44
AT5G63020	3.55208	3.94361	202.529	5.86054e-46	2.26845e-43
AT5G42530	8.4422	3.21509	202.097	7.27996e-46	2.76756e-43
AT1G47920	-5.57183	1.97096	198.492	4.45641e-45	1.66443e-42
AT2G27000	6.68525	2.50628	197.164	8.6855e-45	3.18803e-42
AT1G52400	3.12674	4.68411	194.014	4.22967e-44	1.5262e-41
AT5G43740	4.0574	3.68098	193.198	6.37299e-44	2.26124e-41
AT4G30140	3.95973	3.62438	191.35	1.61327e-43	5.63031e-41
AT5G51630	4.83096	3.10099	189.756	3.5936e-43	1.23394e-40
AT3G53230	2.71246	4.9117	185.285	3.40009e-42	1.14896e-39
AT5G41750	-4.03558	3.88975	183.509	8.3063e-42	2.76301e-39
AT4G04330	-2.71055	5.13363	182.878	1.14061e-41	3.73576e-39
AT2G30750	6.74486	2.95971	182.406	1.44616e-41	4.66476e-39
AT4G37010	3.69063	3.49391	181.051	2.85774e-41	9.08037e-39
AT5G10140	-3.00898	5.34258	180.618	3.55234e-41	1.11214e-38
AT4G14905	6.57389	2.47049	179.7	5.63604e-41	1.73892e-38
AT3G47340	-2.7678	7.20036	178.245	1.17098e-40	3.56128e-38
AT4G02540	3.11908	4.00069	177.625	1.59941e-40	4.79574e-38
AT4G37550	-2.22843	5.91286	177.068	2.11697e-40	6.25946e-38
AT4G37410	3.09728	4.32788	176.682	2.57041e-40	7.49609e-38
AT1G24793	3.14772	3.99546	176.078	3.48149e-40	1.00159e-37
AT5G55896.1	3.74101	4.55877	175.182	5.4627e-40	1.55061e-37
AT5G37130	-2.21465	6.32577	173.59	1.21654e-39	3.40775e-37
AT5G59090	2.53278	5.45007	172.345	2.27544e-39	6.29114e-37
AT5G47240	-2.51935	4.89706	172.317	2.30752e-39	6.29805e-37
AT5G55790	6.85012	2.31879	171.253	3.93914e-39	1.06152e-36
AT1G15550	-2.9295	4.07145	170.763	5.04063e-39	1.34137e-36
AT5G46490	4.1547	3.29397	169.995	7.4157e-39	1.94905e-36
AT5G56000	-2.16618	6.75867	169.823	8.08926e-39	2.10015e-36
AT2G38195	-5.34509	1.71638	168.378	1.67276e-38	4.29054e-36
AT2G33790	4.07475	3.29365	166.103	5.25259e-38	1.33122e-35
AT1G31580	3.00209	6.72982	166.04	5.42128e-38	1.35781e-35
AT3G47360	4.83848	2.71465	164.545	1.14996e-37	2.84668e-35
AT3G44480	2.66524	6.24116	163.562	1.88564e-37	4.61419e-35
AT4G07820	5.8322	3.14556	160.332	9.57641e-37	2.31673e-34
AT2G03710	4.69315	2.76455	159.32	1.59269e-36	3.80976e-34
AT1G72840	4.43641	2.72956	158.347	2.59875e-36	6.1472e-34
AT5G22920	-2.51437	6.70469	157.158	4.72663e-36	1.10577e-33
AT4G05050	2.7673	7.75017	157.045	5.00479e-36	1.15812e-33
AT3G42658.1	-3.94366	2.41294	156.862	5.48581e-36	1.25578e-33
AT1G35320	4.57768	2.68744	154.485	1.81484e-35	4.11022e-33
AT4G29760	-5.22011	1.58484	154.129	2.16998e-35	4.8628e-33
AT5G23955.1	6.65283	2.12114	153.484	3.0025e-35	6.65835e-33
AT3G25820	3.16015	6.5487	152.503	4.91822e-35	1.07942e-32
AT1G52905	5.60321	2.06431	150.87	1.11907e-34	2.431e-32
AT2G36540	-4.19204	1.95889	148.782	3.20005e-34	6.8814e-32
AT3G25020	4.69694	2.40685	148.386	3.90696e-34	8.31752e-32
AT3G26170	-2.38695	4.03209	147.534	5.99905e-34	1.26449e-31
AT1G25054	5.00781	2.36359	147.276	6.83036e-34	1.4256e-31
AT1G10070	-2.50995	3.84493	147.206	7.07358e-34	1.46203e-31
AT1G65490	5.32436	2.47751	146.855	8.44333e-34	1.72837e-31
AT5G25980	4.54707	5.61129	145.77	1.45756e-33	2.95524e-31
AT4G32200	5.04751	2.32841	145.393	1.76196e-33	3.53872e-31
AT1G22590	3.31983	3.86594	144.606	2.61822e-33	5.20928e-31
AT4G36140	2.76467	4.08627	144.438	2.84961e-33	5.61716e-31
AT4G03060	-3.25472	4.56583	143.91	3.71768e-33	7.26107e-31
AT5G17880	-2.02418	5.3203	143.768	3.99397e-33	7.72979e-31
AT1G02820	2.72855	5.85444	143.681	4.17288e-33	8.00328e-31
AT5G42730	5.11843	2.27682	143.251	5.17951e-33	9.84524e-31
AT1G52770	-2.88443	3.34116	142.762	6.62754e-33	1.24862e-30
AT3G62550	-2.20035	5.92899	142.421	7.86762e-33	1.46924e-30
AT1G63350	-3.54236	2.40959	142.08	9.33941e-33	1.72893e-30
AT1G03410	3.72246	3.6428	141.969	9.87784e-33	1.81284e-30
AT1G28670	2.3653	5.7781	141.753	1.10146e-32	2.00419e-30
AT1G02220	3.52858	3.08394	140.837	1.74686e-32	3.15159e-30
AT5G59670	-3.60722	2.31619	140.384	2.1936e-32	3.92434e-30
AT1G24020	3.37375	4.78521	140.35	2.23188e-32	3.95955e-30
AT1G24800	2.4405	5.89607	139.801	2.94274e-32	5.17753e-30
AT4G23260	3.69553	4.35196	138.935	4.55008e-32	7.93989e-30
AT5G13210	-3.23567	2.72289	138.015	7.23299e-32	1.25189e-29
AT2G03330	-2.18292	4.29792	136.16	1.84051e-31	3.15988e-29
AT4G39540	2.25991	5.24367	135.354	2.76311e-31	4.70591e-29
AT3G05600	5.04672	2.30077	134.105	5.1825e-31	8.75637e-29
AT4G16960	-2.20567	4.47727	133.889	5.77812e-31	9.68586e-29
AT2G19310	2.59793	5.1496	133.686	6.39926e-31	1.06433e-28
AT5G28626.1	-2.68384	3.16048	133.574	6.77246e-31	1.11767e-28
AT1G64240.1	-4.54386	1.54041	133.191	8.21015e-31	1.34451e-28
AT3G03855	5.16199	2.00955	132.441	1.19825e-30	1.94729e-28
AT1G78450	-2.93355	4.16832	131.893	1.57943e-30	2.54731e-28
AT3G26830	4.04149	2.3696	131.638	1.79555e-30	2.8741e-28
AT4G11410	2.72941	3.58662	128.196	1.01687e-29	1.61554e-27
AT4G12545	3.18014	4.12499	128.078	1.07891e-29	1.7014e-27
AT1G75490	-2.76335	2.98701	127.186	1.69186e-29	2.64839e-27
AT1G23935	-2.86268	2.73311	126.811	2.04293e-29	3.17459e-27
AT1G48700	-3.79919	1.97105	126.5	2.38961e-29	3.6864e-27
AT5G18840	-4.632	3.41621	126.468	2.42837e-29	3.71925e-27
AT3G01700	-4.85795	1.40992	126.082	2.95045e-29	4.48658e-27
AT4G22513	4.48329	2.60279	126.003	3.07083e-29	4.63651e-27
AT3G54260	2.5322	3.80174	125.68	3.61336e-29	5.41724e-27
AT1G43160	4.19896	2.87399	125.648	3.6713e-29	5.46561e-27
AT2G45660	2.75851	3.72914	124.817	5.58123e-29	8.25131e-27
AT1G71030	-2.02411	7.31137	123.243	1.23368e-28	1.81129e-26
AT5G06690	-2.17168	4.47911	123.198	1.26225e-28	1.84055e-26
AT3G43690.1	2.67692	3.71315	122.725	1.60197e-28	2.32002e-26
AT4G11320	2.13022	6.71081	119.882	6.71352e-28	9.65704e-26
AT5G56540	2.5771	3.75416	119.729	7.25192e-28	1.03615e-25
AT2G25900	-2.16136	6.79512	119.409	8.52171e-28	1.20946e-25
AT3G01600	-3.51919	2.05178	119.205	9.44287e-28	1.33132e-25
AT2G16367	-2.76018	3.49589	119.082	1.00483e-27	1.40736e-25
AT4G16880	2.19329	4.58024	118.714	1.20983e-27	1.6834e-25
AT2G15890	-2.00049	7.4672	117.834	1.88513e-27	2.60601e-25
AT4G38080	1.93856	5.50635	117.686	2.03155e-27	2.7903e-25
AT5G25190	-2.69868	3.55826	117.643	2.07592e-27	2.83296e-25
AT5G44740	-2.17786	4.12676	117.256	2.52249e-27	3.42046e-25
AT2G46450	3.49909	5.54757	116.763	3.23489e-27	4.3587e-25
AT4G01350	4.23617	2.0817	116.717	3.31125e-27	4.43353e-25
AT3G54040	2.59332	4.72276	115.532	6.01805e-27	8.0074e-25
AT3G48360	-2.55788	6.81045	115.489	6.14908e-27	8.13092e-25
AT5G43840	-1.98931	4.32007	114.49	1.01784e-26	1.33758e-24
AT1G68945	3.74315	2.32686	113.996	1.30582e-26	1.7055e-24
AT1G62630	-1.73873	5.50712	113.721	1.50024e-26	1.94747e-24
AT3G42806.1	4.64119	1.96852	113.67	1.53901e-26	1.98569e-24
AT1G52000	-1.93788	5.72077	113.461	1.70975e-26	2.19271e-24
AT1G07610	1.95688	6.98971	113.161	1.98943e-26	2.5361e-24
AT1G70430	-2.39581	3.22375	112.772	2.42054e-26	3.06732e-24
AT3G63160	-1.72395	6.28692	111.924	3.71192e-26	4.67592e-24
AT5G22880	2.13551	5.59368	111.533	4.52215e-26	5.66306e-24
AT1G78230	2.21043	4.36609	111.008	5.89411e-26	7.338e-24
AT4G28900.1	-3.25063	2.68874	110.424	7.91306e-26	9.79425e-24
AT1G58848	2.10731	7.02116	110.388	8.05633e-26	9.91395e-24
AT3G44300	2.16934	5.05719	109.925	1.01789e-25	1.24539e-23
AT2G30580	-1.9498	4.52198	108.67	1.91655e-25	2.33151e-23
AT5G48880	2.00294	5.35432	108.533	2.05373e-25	2.4842e-23
AT5G37690	3.07997	2.68866	108.078	2.5842e-25	3.10819e-23
AT4G13150	2.36653	3.94929	107.888	2.84404e-25	3.4015e-23
AT2G40100	2.73755	3.97227	107.625	3.2473e-25	3.86211e-23
AT4G15450	-2.06425	4.07972	106.94	4.58968e-25	5.42831e-23
AT1G08630	-2.16075	3.68027	106.916	4.64399e-25	5.4622e-23
AT3G21240	2.11657	4.70871	106.437	5.91349e-25	6.91716e-23
AT5G56550	-2.93911	4.42441	105.76	8.32385e-25	9.68341e-23
AT4G22520	5.12365	1.50688	105.566	9.17866e-25	1.0603e-22
AT1G02300	-2.10563	4.95047	105.558	9.2139e-25	1.0603e-22
AT5G23840	3.12293	2.87603	105.304	1.04787e-24	1.19935e-22
AT4G13900	2.28419	4.24346	105.26	1.07123e-24	1.21954e-22
AT1G61300	1.90055	5.48851	104.701	1.42063e-24	1.60872e-22
AT4G33120	3.14192	3.50115	104.512	1.56231e-24	1.75979e-22
AT1G60190	2.71763	4.18878	103.64	2.4262e-24	2.71849e-22
AT4G22212	2.97207	2.84588	103.54	2.55203e-24	2.84451e-22
AT2G42540	1.93387	6.1101	102.586	4.12993e-24	4.57928e-22
AT1G18030	4.01603	2.40708	102.567	4.16961e-24	4.59931e-22
AT1G23940	-2.74428	2.56716	102.419	4.49387e-24	4.93145e-22
AT2G27550	2.58792	3.32334	102.267	4.85192e-24	5.29706e-22
AT2G41470	-4.73586	1.08142	102.253	4.88567e-24	5.30668e-22
AT4G19810	1.95146	5.65761	102.145	5.16022e-24	5.57644e-22
AT3G61950	-2.65692	2.7001	101.836	6.03066e-24	6.48417e-22
AT1G35290	3.48948	2.27203	101.426	7.41667e-24	7.93435e-22
AT5G27220	-2.88753	2.11802	101.39	7.55418e-24	8.04105e-22
AT5G17090	-4.31667	1.43643	101.107	8.7151e-24	9.23063e-22
AT3G26470	2.15715	4.00913	100.766	1.03533e-23	1.09114e-21
AT1G31550	-2.08292	3.74249	100.21	1.37076e-23	1.43754e-21
AT1G25098	5.33356	1.836	100.057	1.48042e-23	1.54493e-21
AT3G14680	2.24078	4.43374	99.3911	2.07252e-23	2.15229e-21
AT5G38430	3.12395	9.72518	99.2756	2.19703e-23	2.27052e-21
AT5G66740	3.40812	2.8601	98.7196	2.90916e-23	2.99194e-21
AT5G27010	-5.75478	0.443458	98.1758	3.82836e-23	3.91836e-21
AT5G22300	2.06974	4.42358	98.1252	3.92753e-23	4.00064e-21
AT1G08980	-1.63741	5.32201	97.9729	4.24141e-23	4.29978e-21
AT5G20250	-2.11054	8.25008	97.8879	4.42744e-23	4.4671e-21
AT5G35760	-4.49127	1.40606	96.8853	7.34611e-23	7.37695e-21
AT3G15450	-2.16287	8.29228	96.6266	8.37178e-23	8.36745e-21
AT1G16390	3.43433	3.37026	95.8733	1.22476e-22	1.21841e-20
AT2G20670	-2.81215	7.78914	95.525	1.46034e-22	1.44601e-20
AT3G25190	1.71063	5.6363	95.3714	1.57818e-22	1.55545e-20
AT3G54366	-2.00248	5.19373	95.3571	1.58962e-22	1.55951e-20
AT5G66052	2.86803	3.52549	95.0695	1.83816e-22	1.79507e-20
AT5G43520	5.95493	1.43127	94.6224	2.304e-22	2.23972e-20
AT5G46890	3.03864	4.46201	94.4604	2.50045e-22	2.41964e-20
AT4G21850	2.01824	4.25698	94.4415	2.52442e-22	2.43178e-20
AT5G46900	3.15089	3.73979	94.3921	2.58828e-22	2.48207e-20
AT2G13800	3.23666	2.49841	94.0483	3.07915e-22	2.93955e-20
AT4G11810	-2.96639	2.16429	93.9426	3.24808e-22	3.08698e-20
AT4G32480	-2.25673	5.76749	93.6224	3.81848e-22	3.61296e-20
AT4G00330	1.98024	4.36297	93.4196	4.23044e-22	3.98504e-20
AT4G27730	-1.95306	4.20615	93.4079	4.25551e-22	3.99099e-20
AT1G80440	-2.04465	7.35599	93.378	4.32035e-22	4.03403e-20
AT4G36850	-1.6892	6.20445	93.2244	4.66886e-22	4.34041e-20
AT1G45616	3.73628	1.84807	93.1422	4.86697e-22	4.50491e-20
AT2G45900	-2.48737	2.93434	93.1124	4.94078e-22	4.55344e-20
AT5G05270	1.69247	5.79187	93.0954	4.98334e-22	4.57286e-20
AT2G29300	-1.64168	5.49906	92.7666	5.88406e-22	5.37621e-20
AT4G29700	2.46461	3.10825	92.4758	6.81539e-22	6.20055e-20
AT4G15260	-1.87311	4.70011	92.3966	7.09342e-22	6.42604e-20
AT3G22570	3.69487	2.0221	91.8978	9.12695e-22	8.2332e-20
AT1G65500	5.46049	1.90428	91.7593	9.78866e-22	8.79286e-20
AT1G09200	1.74126	5.3898	91.7329	9.92002e-22	8.87342e-20
AT3G43610	-1.58186	5.78089	91.4316	1.15518e-21	1.02898e-19
AT4G09750	1.78896	5.0309	91.3347	1.21314e-21	1.07611e-19
AT2G48140	2.27	3.89955	91.0189	1.42303e-21	1.25705e-19
AT1G18400	-2.73674	3.37157	91.0096	1.4298e-21	1.25781e-19
AT1G09500	2.11949	4.1667	90.7079	1.66526e-21	1.45892e-19
AT1G02930	2.59004	6.08812	90.5936	1.76434e-21	1.53938e-19
AT3G49120	1.67829	6.46978	90.5662	1.78891e-21	1.55446e-19
AT5G35450	2.36583	3.31273	89.937	2.45861e-21	2.12769e-19
AT5G44750	2.25189	5.50316	89.7967	2.63939e-21	2.27489e-19
AT4G01740	5.80344	1.19181	89.6718	2.81138e-21	2.41336e-19
AT5G40910	1.82163	4.96625	89.2959	3.39969e-21	2.90666e-19
AT3G54830	-1.77854	5.05773	89.2456	3.48723e-21	2.96958e-19
AT5G47500	2.3217	3.37766	89.2246	3.52432e-21	2.98921e-19
AT3G27997	5.37248	1.35308	88.7101	4.5713e-21	3.85635e-19
AT5G63810	-1.51954	5.59691	88.7051	4.58292e-21	3.85635e-19
AT1G11600	2.18328	3.57307	88.422	5.28788e-21	4.43203e-19
AT5G28913.1	5.81443	1.12544	88.3896	5.37535e-21	4.48768e-19
AT5G23410	3.56263	2.15306	87.9913	6.57428e-21	5.46718e-19
AT3G06070	-1.56896	5.20938	87.7593	7.3925e-21	6.12369e-19
AT4G05360	-5.22107	0.376118	87.7164	7.55442e-21	6.21272e-19
AT4G09680	1.87827	4.53202	87.7146	7.56149e-21	6.21272e-19
AT1G26410	5.46651	1.08019	87.7078	7.58752e-21	6.21272e-19
AT2G38220	-3.34163	1.40959	87.4956	8.44679e-21	6.8898e-19
AT3G26380	1.9415	4.16629	87.1688	9.96421e-21	8.09649e-19
AT5G64110	3.62543	1.88828	86.9416	1.11772e-20	9.04759e-19
AT4G13630	2.11513	3.93452	86.691	1.26872e-20	1.0231e-18
AT4G25300	2.27519	3.31724	86.6769	1.2778e-20	1.02653e-18
AT4G03230	2.62688	3.48801	86.3382	1.51649e-20	1.21371e-18
AT5G19120	-2.39336	7.13274	86.3295	1.52317e-20	1.21448e-18
AT4G39210	1.78855	4.86722	85.9824	1.81543e-20	1.44212e-18
AT4G26740	5.88677	1.42873	85.8853	1.90679e-20	1.50906e-18
AT5G47250	-2.2871	3.26699	85.6531	2.14437e-20	1.6908e-18
AT3G62725.1	-3.87086	0.949602	85.1857	2.71626e-20	2.13382e-18
AT1G71340	2.37305	4.50565	85.1447	2.77312e-20	2.17048e-18
AT5G47445.1	4.99994	1.23335	85.0855	2.85744e-20	2.22828e-18
AT5G09220	2.03006	6.39577	84.6344	3.58964e-20	2.78848e-18
AT1G76680	1.69398	7.21403	84.6276	3.60201e-20	2.78848e-18
AT2G23130	-1.53117	5.34764	84.6135	3.62783e-20	2.79829e-18
AT3G18320	2.57089	2.92586	84.4434	3.95363e-20	3.03859e-18
AT5G54710	3.3935	2.20298	84.3013	4.24829e-20	3.2533e-18
AT1G65370	2.58487	2.81919	84.1384	4.61318e-20	3.52007e-18
AT4G20820	-1.57187	5.31982	84.0702	4.77514e-20	3.63064e-18
AT1G09850	2.00932	4.61059	83.9936	4.9638e-20	3.76065e-18
AT1G35310	3.35419	2.04637	83.2819	7.11494e-20	5.37127e-18
AT5G03200	2.13575	3.53393	83.1102	7.76029e-20	5.83777e-18
AT2G24110	-2.60058	2.17801	82.4788	1.06808e-19	8.0065e-18
AT3G29776.1	4.01306	1.60217	82.2782	1.18219e-19	8.83078e-18
AT5G64685.1	-3.40571	1.66084	81.7952	1.50945e-19	1.12359e-17
AT2G15880	-1.50213	5.76278	81.4601	1.78838e-19	1.32658e-17
AT2G16005	4.4888	2.83974	81.4413	1.80545e-19	1.33459e-17
AT3G44630	1.67261	6.0205	81.3155	1.9241e-19	1.41738e-17
AT3G15630	-2.21354	5.33394	81.2385	2.00056e-19	1.46862e-17
AT5G53250	2.48911	2.84751	81.2306	2.00859e-19	1.46945e-17
AT2G46750	2.00934	5.74264	81.2066	2.03311e-19	1.48229e-17
AT3G04720	1.69541	5.80793	80.993	2.26523e-19	1.64588e-17
AT1G66725	2.91707	3.27884	80.8203	2.472e-19	1.79002e-17
AT1G31600	2.03656	4.03032	80.803	2.49385e-19	1.79971e-17
AT3G42670	-1.68619	4.34794	80.6986	2.62907e-19	1.89089e-17
AT1G77210	-1.90664	3.85496	80.5753	2.79836e-19	2.00587e-17
AT4G04830	1.65997	5.44764	80.5463	2.83973e-19	2.02869e-17
AT4G16260	1.58727	5.48061	80.4483	2.98406e-19	2.12467e-17
AT5G43440	2.97142	3.82985	80.3864	3.07903e-19	2.18499e-17
AT1G26420	4.5458	1.99477	80.1869	3.4061e-19	2.40905e-17
AT2G26355	2.23444	3.70278	79.9271	3.88489e-19	2.73859e-17
AT1G31710	1.68144	4.95159	79.8177	4.10591e-19	2.88484e-17
AT4G34220	-1.47127	6.58149	79.5335	4.74112e-19	3.32018e-17
AT1G37150	-2.72503	1.80767	79.4139	5.03707e-19	3.51111e-17
AT5G49555	-1.51224	5.51627	79.4101	5.04674e-19	3.51111e-17
AT1G51420	2.70859	3.10881	78.8614	6.66242e-19	4.62008e-17
AT3G24982	3.92785	1.73158	78.8256	6.78429e-19	4.68931e-17
AT3G07350	-2.3296	5.14539	78.2741	8.96899e-19	6.17932e-17
AT5G42800	3.0617	2.53315	78.2471	9.09227e-19	6.24404e-17
AT1G31258	5.58698	0.949637	78.2272	9.18438e-19	6.28702e-17
AT1G65960	1.83314	7.62008	78.0109	1.02476e-18	6.99232e-17
AT4G24670	-1.55567	4.88876	77.5728	1.27921e-18	8.7007e-17
AT2G39920	-3.5347	1.37055	77.5496	1.29428e-18	8.77515e-17
AT1G53440	2.0832	3.45596	77.299	1.4694e-18	9.93081e-17
AT5G09530	1.52563	5.91986	77.1587	1.57757e-18	1.0586e-16
AT1G27180	2.52438	2.85221	77.1569	1.57904e-18	1.0586e-16
AT1G67810	2.91363	2.21855	77.1541	1.58126e-18	1.0586e-16
AT5G59690	1.63984	5.40041	77.0926	1.63125e-18	1.08864e-16
AT4G21830	3.45398	1.72882	76.9989	1.71053e-18	1.13798e-16
AT4G12330	2.90462	2.76037	76.9531	1.75067e-18	1.16106e-16
AT3G20940	3.57794	1.64286	76.9375	1.76454e-18	1.16662e-16
AT2G47750	2.74312	2.2332	76.8828	1.81412e-18	1.19569e-16
AT3G25830	2.80059	3.4343	76.8734	1.82272e-18	1.19765e-16
AT4G12880	1.60123	6.21024	76.4488	2.26e-18	1.4804e-16
AT4G05370	-5.37438	0.542688	75.9505	2.90866e-18	1.89946e-16
AT5G02020	-1.54462	4.74308	75.6463	3.39307e-18	2.20902e-16
AT2G23610	1.59863	5.26301	75.6115	3.45342e-18	2.23532e-16
AT1G54120	-2.93469	2.50916	75.6109	3.45446e-18	2.23532e-16
AT1G63390	-3.07739	1.78599	75.581	3.50714e-18	2.26253e-16
AT5G55180	1.7871	4.00184	75.5398	3.58119e-18	2.30332e-16
AT5G16250	2.0246	3.93773	75.5101	3.63546e-18	2.33119e-16
AT2G42170	4.13037	1.56848	75.4738	3.70286e-18	2.36727e-16
AT5G50550	2.21657	3.14863	75.44	3.76685e-18	2.40097e-16
AT2G41260	2.51726	5.37052	75.4319	3.78239e-18	2.40368e-16
AT1G58684	2.17407	7.57073	75.2822	4.08025e-18	2.58525e-16
AT5G49850	3.49701	2.10078	75.072	4.53852e-18	2.86708e-16
AT4G17240	3.12128	2.27063	75.0537	4.58075e-18	2.8852e-16
AT2G28210	4.2645	1.30303	74.8504	5.07756e-18	3.18868e-16
AT1G51940	-1.54091	5.167	74.7537	5.33244e-18	3.33889e-16
AT2G46535	2.37881	2.68531	74.6464	5.63054e-18	3.51521e-16
AT4G08410	2.56438	3.12878	74.5534	5.90208e-18	3.67396e-16
AT2G21045	2.02697	3.74413	74.4941	6.08208e-18	3.77497e-16
AT4G04223	3.45964	1.65018	74.093	7.45211e-18	4.61186e-16
AT3G43790	-1.89229	3.32617	73.8354	8.4909e-18	5.2395e-16
AT5G65870	2.69989	2.64268	73.5725	9.70046e-18	5.96858e-16
AT4G13810	2.05183	4.10107	73.4557	1.02921e-17	6.31434e-16
AT1G58235	-1.57509	4.45036	73.4258	1.04489e-17	6.39216e-16
AT5G58860	1.80752	4.14988	73.4067	1.05506e-17	6.43586e-16
AT1G12780	-1.46315	6.271	73.3456	1.08822e-17	6.60379e-16
AT5G10230	3.20441	1.80946	73.3446	1.08879e-17	6.60379e-16
AT3G20670	2.02006	3.49402	73.1656	1.19215e-17	7.21012e-16
AT1G30730	3.1648	1.97531	72.8205	1.41992e-17	8.56338e-16
AT5G50915	-2.40728	3.21098	72.6666	1.53509e-17	9.23176e-16
AT4G25200	-3.10788	1.79343	72.6294	1.5643e-17	9.38096e-16
AT2G18700	-1.78329	6.55814	72.5051	1.66601e-17	9.9628e-16
AT5G44260	-2.6573	3.6071	72.4511	1.71221e-17	1.02104e-15
AT1G76960	1.83255	4.04811	72.3692	1.78475e-17	1.06128e-15
AT2G36570	2.18175	3.06644	72.3638	1.78966e-17	1.06128e-15
AT3G13400	-3.5728	1.15609	72.3572	1.79565e-17	1.06188e-15
AT5G24490	-1.67743	7.58823	72.3099	1.83925e-17	1.08465e-15
AT5G47980	-2.40356	2.77583	72.3033	1.84539e-17	1.08526e-15
AT2G25964	-1.76791	3.48216	72.1168	2.02827e-17	1.18952e-15
AT2G47710	1.54774	5.31245	71.7052	2.49875e-17	1.46142e-15
AT5G24780	4.18944	2.65913	71.6737	2.539e-17	1.4809e-15
AT4G34900	-1.82499	4.68606	71.3357	3.01329e-17	1.75273e-15
AT4G29770	-3.22457	1.01857	71.229	3.18075e-17	1.8451e-15
AT5G65360	1.44749	5.6427	70.995	3.5814e-17	2.07186e-15
AT3G28220	-1.60037	6.01214	70.6376	4.2926e-17	2.47656e-15
AT1G49032	-2.24101	4.09088	70.6152	4.34153e-17	2.49802e-15
AT5G56810	-2.56846	1.78915	70.3319	5.01216e-17	2.87612e-15
AT5G62480	2.54152	2.43409	70.1247	5.56717e-17	3.18601e-15
AT2G29180	-1.3726	5.8782	69.619	7.19389e-17	4.10592e-15
AT5G62340	3.34243	1.48939	69.4381	7.88518e-17	4.48844e-15
AT1G14120	1.85554	4.17326	69.229	8.76676e-17	4.97695e-15
AT4G11830	1.85383	5.57916	69.0872	9.42058e-17	5.3339e-15
AT5G14780	-1.53902	7.56778	69.0791	9.45903e-17	5.34147e-15
AT5G37340	-1.65041	3.88648	69.068	9.5124e-17	5.3574e-15
AT1G56650	2.26882	3.09956	69.0074	9.80964e-17	5.51022e-15
AT1G34315	3.56774	1.38378	68.7335	1.12712e-16	6.31457e-15
AT4G15910	2.03197	4.91322	68.4359	1.3107e-16	7.32372e-15
AT3G14210	2.75669	4.26264	68.4185	1.32232e-16	7.36935e-15
AT4G26870	1.56801	5.46227	68.3581	1.36346e-16	7.57876e-15
AT5G03545	-2.47576	3.76778	68.3179	1.39155e-16	7.71475e-15
AT1G43800	3.21687	2.08131	68.2187	1.46331e-16	8.09154e-15
AT2G25270	2.74726	2.10528	68.172	1.49835e-16	8.26384e-15
AT1G65200	-4.51293	0.0383058	68.1324	1.52874e-16	8.39066e-15
AT1G60930	2.51352	2.2212	68.1318	1.52923e-16	8.39066e-15
AT3G15590	1.49728	4.99934	68.1031	1.55165e-16	8.4918e-15
AT4G12720	1.7075	3.99275	67.9811	1.65072e-16	9.01079e-15
AT5G23570	-1.4183	4.96719	67.824	1.78763e-16	9.73321e-15
AT5G46520	3.66968	1.50299	67.7733	1.83414e-16	9.96097e-15
AT1G53250	-1.58353	4.18365	67.7583	1.84821e-16	1.00118e-14
AT1G49630	1.68328	4.35131	67.6046	1.99796e-16	1.07756e-14
AT5G48540	1.82584	4.19392	67.6033	1.99932e-16	1.07756e-14
AT5G65020	1.40942	5.88177	67.5515	2.05252e-16	1.10343e-14
AT2G01940	-1.69342	3.90407	67.5437	2.06064e-16	1.10501e-14
AT5G01550	3.89512	1.10628	67.3638	2.25762e-16	1.2076e-14
AT1G61180	1.7091	4.13057	67.3178	2.31086e-16	1.23298e-14
AT3G17590	2.29811	2.70716	67.2734	2.36354e-16	1.25546e-14
AT3G22750	-1.93651	4.41057	67.2723	2.36479e-16	1.25546e-14
AT1G70850	1.62759	7.64568	67.1095	2.56831e-16	1.36012e-14
AT3G11010	2.69116	2.04801	66.9791	2.74408e-16	1.44959e-14
AT1G61820	1.68311	4.90317	66.9003	2.85596e-16	1.50496e-14
AT5G11070	-1.80077	5.11841	66.894	2.86511e-16	1.50606e-14
AT1G69840	2.33483	3.55262	66.7026	3.15724e-16	1.65553e-14
AT4G01330	-1.39104	6.00301	66.6594	3.22713e-16	1.68802e-14
AT2G04190	-4.57023	0.0474225	66.4254	3.63394e-16	1.89615e-14
AT3G57770	3.97165	1.32132	66.4053	3.67123e-16	1.91092e-14
AT3G44970	3.27457	6.01237	66.3415	3.79196e-16	1.96895e-14
AT5G67060	-2.8879	2.04024	66.3365	3.80152e-16	1.96911e-14
AT5G02030	-1.48535	4.38776	66.2958	3.88091e-16	2.00536e-14
AT2G18690	1.83775	3.53733	66.0061	4.49539e-16	2.31725e-14
AT5G40330	3.64291	1.18913	65.9565	4.60976e-16	2.37046e-14
AT1G29600	5.28756	0.986981	65.6755	5.31634e-16	2.72722e-14
AT1G09910	2.05422	2.9867	65.627	5.44859e-16	2.78834e-14
AT3G20380	2.44935	3.55713	65.5949	5.53805e-16	2.82733e-14
AT4G04810	2.87099	1.97425	65.5229	5.74428e-16	2.9256e-14
AT3G53680	1.88238	3.53367	65.3403	6.30195e-16	3.20196e-14
AT4G18150	-4.40799	-0.000636859	65.3295	6.33645e-16	3.21183e-14
AT5G26300	-4.30318	0.134478	65.2634	6.55263e-16	3.31351e-14
AT2G48020	-1.30508	5.68844	65.2251	6.68136e-16	3.3706e-14
AT1G64200	1.43987	5.12581	65.1863	6.81403e-16	3.42941e-14
AT3G44740	2.93501	1.86135	65.1774	6.84504e-16	3.43689e-14
AT1G06460	-1.54784	7.66438	65.114	7.06867e-16	3.54082e-14
AT5G54630	-1.41799	5.10951	65.1026	7.10986e-16	3.5531e-14
AT1G62480	1.47728	5.53361	64.9391	7.72477e-16	3.85135e-14
AT1G70820	-1.35921	6.88748	64.7001	8.72113e-16	4.33795e-14
AT2G47460	2.03727	2.94724	64.2752	1.08197e-15	5.36925e-14
AT4G28680	4.61537	1.1365	64.1844	1.13305e-15	5.60963e-14
AT2G25060	2.03004	3.09225	64.1191	1.17123e-15	5.7852e-14
AT5G43450	-1.35618	6.4026	64.0506	1.21263e-15	5.97585e-14
AT2G20800	-4.5866	-0.0264795	64.0421	1.2179e-15	5.98797e-14
AT2G42370	4.5369	0.924498	64.0247	1.22869e-15	6.02711e-14
AT2G23540	1.82515	3.91575	63.9888	1.25132e-15	6.12397e-14
AT1G01470	1.41138	6.07011	63.582	1.53825e-15	7.51097e-14
AT4G13860	4.78098	1.01199	63.5116	1.59426e-15	7.76663e-14
AT3G13760	2.36129	2.42486	63.3769	1.70712e-15	8.29747e-14
AT1G49130	-2.9566	2.68003	63.334	1.74464e-15	8.46053e-14
AT4G23800	1.59249	4.38224	63.2782	1.79484e-15	8.68416e-14
AT2G36100	1.52408	4.55862	63.1955	1.87175e-15	9.03577e-14
AT1G51460	3.30758	1.5229	63.1134	1.95139e-15	9.39888e-14
AT1G25055	2.37514	2.26561	63.0742	1.9906e-15	9.5661e-14
AT1G29410	3.13813	1.63065	63.0587	2.0064e-15	9.62033e-14
AT1G01390	1.90714	3.27823	63.0343	2.03142e-15	9.71839e-14
AT5G41740	-2.06801	3.30821	62.8696	2.20858e-15	1.05423e-13
AT1G63070	-3.55038	0.543285	62.6781	2.43408e-15	1.15926e-13
AT5G59390	-4.21042	0.542403	62.5126	2.64744e-15	1.25807e-13
AT4G00880	1.73559	4.08195	62.1307	3.21403e-15	1.52391e-13
AT1G33811	-1.34406	5.55614	61.8888	3.63416e-15	1.71928e-13
AT4G27300	-1.29164	5.72766	61.8307	3.74293e-15	1.76681e-13
AT1G12570	4.40508	0.956614	61.7339	3.93156e-15	1.85175e-13
AT4G31500	1.39747	6.8389	61.6948	4.01045e-15	1.88473e-13
AT3G51810	2.75058	2.0934	61.4629	4.51157e-15	2.11547e-13
AT2G32550	-1.53106	4.99653	61.4587	4.52129e-15	2.11547e-13
AT5G43150	1.74201	5.28565	61.4378	4.56949e-15	2.13333e-13
AT1G29440	2.19596	2.63301	61.3549	4.76597e-15	2.22019e-13
AT1G73700	-1.95566	3.04993	61.2634	4.99283e-15	2.32079e-13
AT5G37630	1.98986	2.85884	61.0471	5.57242e-15	2.58456e-13
AT2G07709	1.85701	3.67318	61.0344	5.60868e-15	2.59572e-13
AT2G14080	1.65385	4.6312	60.9997	5.70832e-15	2.6361e-13
AT5G59530	3.68764	2.26765	60.7386	6.5181e-15	3.00355e-13
AT5G50950	1.4474	6.42206	60.7038	6.63407e-15	3.05038e-13
AT3G18090	-1.4481	4.01872	60.6826	6.70595e-15	3.07679e-13
AT3G48790	4.12228	1.28241	60.6677	6.75692e-15	3.09351e-13
AT2G43510	1.83962	4.29041	60.6037	6.98044e-15	3.18898e-13
AT1G17860	1.74835	6.62618	60.3122	8.0943e-15	3.68993e-13
AT4G34135	1.34878	5.71605	60.2772	8.23959e-15	3.74813e-13
AT4G37610	-2.20968	6.3985	60.2031	8.55576e-15	3.88366e-13
AT3G06080	-1.37873	6.16509	60.1985	8.5759e-15	3.88452e-13
AT5G63180	1.55348	4.51036	60.1861	8.6298e-15	3.90063e-13
AT4G21230	2.73427	1.74589	60.0197	9.39108e-15	4.23573e-13
AT1G47270	2.25766	2.40577	59.9827	9.56927e-15	4.30698e-13
AT1G35230	5.71068	1.27859	59.8378	1.03004e-14	4.62629e-13
AT1G74810	2.30275	2.75445	59.6049	1.15947e-14	5.19575e-13
AT2G39200	1.88453	3.60723	59.6011	1.16172e-14	5.19575e-13
AT4G37320	1.49094	4.44817	59.2854	1.36382e-14	6.08688e-13
AT5G59870	1.57081	5.2925	59.108	1.49248e-14	6.64714e-13
AT1G65310	2.8939	3.28249	59.017	1.56317e-14	6.94744e-13
AT4G22880	2.64657	2.17978	58.6226	1.91007e-14	8.47158e-13
AT3G23890	1.51862	4.28616	58.6171	1.91548e-14	8.47787e-13
AT4G06534	2.76473	2.03234	58.5296	2.00251e-14	8.84469e-13
AT3G18773	-1.5395	4.16683	58.3658	2.17644e-14	9.59302e-13
AT2G42870	-2.93642	3.09651	58.3305	2.21577e-14	9.74616e-13
AT3G21020.1	-2.62953	1.83928	58.014	2.60259e-14	1.1424e-12
AT2G25510	2.95994	4.56454	57.9403	2.70199e-14	1.18359e-12
AT1G43650	3.01618	1.46292	57.9341	2.71052e-14	1.18489e-12
AT5G50100	1.39136	5.66661	57.7793	2.93237e-14	1.27925e-12
AT5G28450	-1.58157	3.53171	57.6962	3.05893e-14	1.33173e-12
AT1G58807	1.89214	7.6129	57.5161	3.35225e-14	1.45645e-12
AT4G39950	1.76934	5.79827	57.4584	3.45195e-14	1.49671e-12
AT1G02730	1.62269	4.05017	57.4467	3.47262e-14	1.50262e-12
AT5G28770	-1.42371	5.05678	57.3402	3.66578e-14	1.58298e-12
AT2G46740	1.96897	3.78805	57.215	3.90685e-14	1.68366e-12
AT4G19030	1.82134	3.3211	57.2048	3.9272e-14	1.68901e-12
AT2G18560	-1.31829	4.925	57.1781	3.98077e-14	1.7086e-12
AT5G50240	1.91902	3.20945	57.1623	4.01295e-14	1.71895e-12
AT2G33830	-2.22531	7.74273	57.1507	4.03664e-14	1.72459e-12
AT1G19900	3.42245	2.06292	57.1479	4.04233e-14	1.72459e-12
AT1G23130	1.31524	6.80064	56.9006	4.58409e-14	1.95182e-12
AT2G47240	1.91423	5.21495	56.6943	5.09108e-14	2.16335e-12
AT1G50280	-1.67197	3.44757	56.5423	5.50033e-14	2.3326e-12
AT4G27050	-1.38848	4.48903	56.505	5.60543e-14	2.37244e-12
AT2G38860	1.72548	4.67483	56.4456	5.77754e-14	2.44044e-12
AT2G28790	1.56701	4.28768	56.3615	6.02985e-14	2.54197e-12
AT1G11580	1.28374	5.97486	56.288	6.25968e-14	2.63364e-12
AT3G45410	2.06173	2.63994	56.1745	6.63159e-14	2.78461e-12
AT2G17500	1.34282	6.46457	56.1359	6.76306e-14	2.83423e-12
AT5G43370	-1.4051	4.24352	56.0848	6.94106e-14	2.90311e-12
AT2G22660	-1.22403	6.65064	55.9601	7.39564e-14	3.08717e-12
AT1G55940	3.30939	1.18744	55.9082	7.5934e-14	3.16352e-12
AT2G02710	-1.25629	6.80698	55.7503	8.22874e-14	3.42152e-12
AT3G16530	2.19703	5.00358	55.6261	8.76543e-14	3.63757e-12
AT2G15042	-3.86118	-0.0191401	55.56	9.06477e-14	3.75447e-12
AT4G31840	1.79014	3.0799	55.5065	9.31501e-14	3.85063e-12
AT3G26165	-1.85687	4.75136	55.3763	9.95297e-14	4.10637e-12
AT5G55210	-1.26197	5.11215	55.2957	1.03697e-13	4.27003e-12
AT5G47990	1.5241	4.86868	55.2822	1.04409e-13	4.28727e-12
AT5G59170	2.39379	2.56047	55.2802	1.04518e-13	4.28727e-12
AT2G32150	-1.32081	7.04785	55.1991	1.08919e-13	4.4592e-12
AT5G51795	4.16381	0.539709	55.1743	1.10301e-13	4.50712e-12
AT5G49480	1.42279	7.48673	54.953	1.23445e-13	5.03453e-12
AT5G10430	1.49786	4.62347	54.9461	1.23882e-13	5.04268e-12
AT2G25090	-1.55515	3.63209	54.9162	1.25783e-13	5.11029e-12
AT3G05890	1.57362	4.60158	54.8797	1.2814e-13	5.19613e-12
AT1G50010	-1.70419	8.8553	54.8739	1.28513e-13	5.20137e-12
AT1G73860	-2.02065	2.44795	54.8484	1.30197e-13	5.25953e-12
AT2G17420	1.28831	6.52905	54.7238	1.38716e-13	5.59302e-12
AT1G02900	1.65802	4.05729	54.6743	1.42252e-13	5.72476e-12
AT4G28250	1.55627	7.02014	54.549	1.51617e-13	6.09012e-12
AT5G59970	1.5355	4.19365	54.528	1.53248e-13	6.14407e-12
AT1G61430	1.9182	2.91011	54.5154	1.54231e-13	6.17185e-12
AT4G05520	2.06365	2.53795	54.4548	1.59066e-13	6.3534e-12
AT5G66985	2.30218	2.70952	54.3445	1.68245e-13	6.70742e-12
AT4G30993	1.47424	5.56704	54.252	1.7636e-13	7.01107e-12
AT1G78990	-1.57405	3.23113	54.2502	1.7652e-13	7.01107e-12
AT4G00950	-1.62235	3.06276	54.1733	1.83567e-13	7.27739e-12
AT3G54420	1.95728	2.80012	54.0678	1.93692e-13	7.6645e-12
AT4G02960.1	-3.90574	0.168037	54.0275	1.97703e-13	7.80629e-12
AT3G21330	-2.44507	1.71756	54.0245	1.98008e-13	7.80629e-12
AT4G37080	-1.1914	5.79199	53.952	2.05449e-13	8.08467e-12
AT1G71970	-1.30182	4.7256	53.8908	2.1195e-13	8.3251e-12
AT5G05890	1.67918	4.17397	53.8634	2.14929e-13	8.42657e-12
AT4G08035	1.67401	3.60131	53.8593	2.15372e-13	8.4284e-12
AT4G19520	-1.33121	4.53118	53.7819	2.2403e-13	8.75117e-12
AT5G02160	-1.46263	7.88897	53.707	2.32736e-13	9.07458e-12
AT5G66170	1.47106	4.50237	53.678	2.36188e-13	9.19232e-12
AT3G50970	1.39185	4.89632	53.507	2.57678e-13	1.00104e-11
AT2G03760	-1.39388	4.58286	53.4658	2.63135e-13	1.02038e-11
AT1G55210	1.29801	5.95499	53.0784	3.20493e-13	1.24054e-11
AT1G75190	-1.58877	3.28232	52.9324	3.45236e-13	1.33389e-11
AT3G05685	-2.67337	1.89475	52.8932	3.52189e-13	1.35829e-11
AT2G22970	1.67776	3.41975	52.8855	3.53562e-13	1.36112e-11
AT3G13450	-1.34808	4.61901	52.8808	3.54413e-13	1.36193e-11
AT4G16140	1.71456	3.71033	52.8357	3.62656e-13	1.3911e-11
AT5G59910	1.29085	6.92103	52.7775	3.73561e-13	1.43035e-11
AT1G71692	2.84362	1.40567	52.7609	3.76721e-13	1.43986e-11
AT3G56090	1.37203	5.8967	52.5903	4.10917e-13	1.56775e-11
AT5G55570	-1.77671	4.14282	52.5705	4.15069e-13	1.58075e-11
AT1G62500	2.56142	1.79979	52.5093	4.28224e-13	1.62794e-11
AT2G30600	-1.38926	7.72122	52.4708	4.36697e-13	1.65719e-11
AT5G49500	2.38388	1.92389	52.4294	4.46e-13	1.68948e-11
AT3G59370	3.62559	1.07813	52.4052	4.51527e-13	1.70738e-11
AT2G19190	4.5709	0.616317	52.3968	4.53456e-13	1.71164e-11
AT2G02950	-1.54225	4.5407	52.3188	4.71824e-13	1.77782e-11
AT2G35810	1.56708	3.98337	52.2412	4.90852e-13	1.84625e-11
AT2G19970	4.31465	0.351329	52.1306	5.19287e-13	1.94975e-11
AT1G21830	-1.48778	4.3844	52.1013	5.27099e-13	1.9756e-11
AT4G18510	3.42464	1.08301	52.0486	5.4143e-13	2.02575e-11
AT5G12420	1.84512	3.85342	51.9786	5.61093e-13	2.09563e-11
AT4G27370	1.89247	3.14162	51.9589	5.66752e-13	2.11306e-11
AT4G09500	-1.29493	4.51651	51.7465	6.31483e-13	2.35029e-11
AT3G46530	1.53869	5.86871	51.743	6.32629e-13	2.35044e-11
AT5G67600	1.43765	4.37483	51.4594	7.30922e-13	2.71091e-11
AT2G39675	2.52439	2.1326	51.4152	7.47574e-13	2.76784e-11
AT4G04955	-1.31461	4.28703	51.2333	8.20156e-13	3.0313e-11
AT5G41550	-2.73084	1.30893	51.2048	8.32152e-13	3.07031e-11
AT4G40065	-1.79329	3.33229	51.1091	8.73738e-13	3.21817e-11
AT5G24380	1.6035	5.07307	50.947	9.48955e-13	3.48917e-11
AT2G27830	-2.10129	4.5573	50.9168	9.63651e-13	3.5371e-11
AT1G80280	1.95375	2.73348	50.8918	9.7598e-13	3.57619e-11
AT4G27560	1.41155	4.92985	50.8565	9.93722e-13	3.63494e-11
AT1G07780	-1.24156	4.75657	50.7326	1.05848e-12	3.86518e-11
AT4G36880	1.57619	4.21229	50.6563	1.10044e-12	4.0115e-11
AT5G57567	-3.83789	-0.129388	50.5442	1.16513e-12	4.24008e-11
AT1G70290	-1.60201	7.0969	50.4939	1.19537e-12	4.34269e-11
AT5G27280	-1.36744	4.65007	50.3798	1.26691e-12	4.59476e-11
AT4G36150	-1.58878	3.07855	50.3411	1.29215e-12	4.67832e-11
AT1G52880	2.4138	1.73882	50.2185	1.37544e-12	4.97143e-11
AT1G51890	2.63696	1.81521	50.1858	1.39854e-12	5.04638e-11
AT4G23510	1.87448	2.71317	49.9456	1.58067e-12	5.69388e-11
AT1G13700	-1.53288	3.37906	49.9068	1.61223e-12	5.79778e-11
AT3G43670	-1.19162	6.38775	49.858	1.65283e-12	5.93373e-11
AT3G26295	-3.43492	0.0429606	49.8136	1.69065e-12	6.05929e-11
AT1G50040	-2.67464	1.74966	49.7887	1.71225e-12	6.12641e-11
AT4G06598	-1.47677	3.87922	49.7662	1.73199e-12	6.18664e-11
AT3G41979	2.18682	4.77668	49.7106	1.78184e-12	6.35404e-11
AT1G14540	2.48681	1.69502	49.6509	1.83685e-12	6.53924e-11
AT5G25090	2.73789	1.51384	49.4647	2.01978e-12	7.17848e-11
AT5G09480	1.71291	3.29705	49.389	2.09919e-12	7.44827e-11
AT2G07698	2.02729	3.02536	49.3769	2.11221e-12	7.47241e-11
AT3G15570	-1.14273	5.47504	49.3761	2.11301e-12	7.47241e-11
AT2G37710	1.46451	5.23344	49.3566	2.13411e-12	7.5345e-11
AT5G41765	-3.20054	0.412177	49.2743	2.22554e-12	7.8443e-11
AT5G43270	1.52776	3.99354	49.1662	2.35173e-12	8.27536e-11
AT3G22600	1.20964	5.47513	49.014	2.54142e-12	8.92809e-11
AT1G58400	2.33428	2.42234	48.9843	2.58019e-12	9.04937e-11
AT5G51810	-1.98497	2.55056	48.9233	2.66165e-12	9.31971e-11
AT3G54720	-1.28803	6.0572	48.8685	2.73715e-12	9.56834e-11
AT3G20200	2.21761	2.72768	48.798	2.83731e-12	9.88899e-11
AT3G56980	2.85461	1.53457	48.7974	2.83817e-12	9.88899e-11
AT1G12520	-1.17131	6.21095	48.7126	2.96352e-12	1.03089e-10
AT1G03090	-1.15578	5.61011	48.6787	3.01526e-12	1.04718e-10
AT1G67900	-1.28881	6.6753	48.6491	3.06102e-12	1.06134e-10
AT3G59700	2.52475	1.71298	48.5897	3.15522e-12	1.09222e-10
AT5G40730	1.3207	4.77123	48.5537	3.2137e-12	1.11066e-10
AT4G16690	-1.37349	5.56802	48.4766	3.34253e-12	1.15331e-10
AT2G18193	-1.58952	3.26718	48.4519	3.38486e-12	1.16603e-10
AT5G43730	1.99393	2.52524	48.381	3.50955e-12	1.20702e-10
AT5G23220	2.23316	2.94541	48.2786	3.69756e-12	1.26964e-10
AT1G01600	2.40486	2.39433	48.2393	3.77256e-12	1.2933e-10
AT4G30650	1.4965	3.82163	48.1972	3.85443e-12	1.31924e-10
AT1G61810	-2.21977	2.61374	48.1815	3.88545e-12	1.32773e-10
AT2G02770	2.06136	2.86263	48.1125	4.02448e-12	1.37303e-10
AT5G24150	1.62607	7.34796	48.0313	4.19471e-12	1.42882e-10
AT2G05440	2.11555	8.44818	47.9767	4.31319e-12	1.46683e-10
AT4G29270	1.675	3.24181	47.8367	4.63233e-12	1.57285e-10
AT3G27940	-2.9054	1.41562	47.7857	4.75436e-12	1.61171e-10
AT2G38820	-1.37675	4.46477	47.7118	4.93708e-12	1.67099e-10
AT5G22630	1.26219	5.1465	47.6272	5.15482e-12	1.74192e-10
AT3G60440	1.75093	2.78307	47.6153	5.18612e-12	1.74972e-10
AT1G73190	1.96148	5.6306	47.5928	5.24605e-12	1.76714e-10
AT5G25560	1.40556	6.22694	47.5091	5.475e-12	1.84135e-10
AT1G20190	-1.14693	5.68435	47.4861	5.53942e-12	1.86007e-10
AT3G22060	1.4575	3.62148	47.3536	5.92689e-12	1.98705e-10
AT5G46710	-1.57882	3.15741	47.2114	6.37296e-12	2.13324e-10
AT2G05840	1.2313	5.29711	47.1216	6.67155e-12	2.22968e-10
AT3G24780	4.25814	0.0669258	47.085	6.79755e-12	2.26823e-10
AT3G45980	1.17211	5.70959	47.0663	6.86258e-12	2.28634e-10
AT1G62540	1.82156	4.322	47.0602	6.88386e-12	2.28985e-10
AT4G24175	-1.49177	3.67574	47.0512	6.91555e-12	2.2968e-10
AT1G45010	1.47109	3.62158	46.9516	7.27616e-12	2.41281e-10
ATCG00520	2.87776	3.17197	46.9345	7.34e-12	2.43019e-10
AT2G29730	1.85361	2.67289	46.9241	7.37879e-12	2.43924e-10
AT2G15490	1.77155	4.64731	46.9183	7.40081e-12	2.44273e-10
AT2G44380	1.82221	3.15565	46.8368	7.71515e-12	2.54254e-10
AT5G62210	1.84197	2.882	46.7674	7.99329e-12	2.62738e-10
AT5G50450	-2.37221	4.4474	46.7664	7.99727e-12	2.62738e-10
AT1G58270	2.58038	5.76833	46.6807	8.3548e-12	2.74061e-10
AT4G26370	-1.12342	5.88768	46.663	8.43042e-12	2.76116e-10
AT5G65010	-1.49582	8.59018	46.5793	8.79842e-12	2.87726e-10
AT3G02620	2.53971	3.63825	46.5737	8.8237e-12	2.8811e-10
AT3G23250	4.28782	0.264663	46.5169	9.08329e-12	2.96132e-10
AT3G22620	1.2419	5.66669	46.3802	9.73931e-12	3.17034e-10
AT2G05580	5.08216	3.68668	46.2364	1.0481e-11	3.40656e-10
AT4G20390	1.61291	3.27769	46.1345	1.10408e-11	3.58303e-10
AT5G62720	-1.11458	6.36704	46.1259	1.10893e-11	3.59329e-10
AT3G21890	1.79028	3.77791	46.1102	1.11787e-11	3.61676e-10
AT2G35710	2.55364	1.48507	46.0238	1.16824e-11	3.77401e-10
AT3G04910	-1.10726	6.59337	45.9884	1.18957e-11	3.83301e-10
AT3G02900	1.41822	3.70956	45.9875	1.19011e-11	3.83301e-10
AT1G03940	1.91382	3.80765	45.9815	1.19373e-11	3.83888e-10
AT2G35980	2.77041	1.49053	45.9705	1.20046e-11	3.85469e-10
AT1G63320	-3.40289	-0.113265	45.9418	1.2182e-11	3.90576e-10
AT5G44568	3.66747	1.35345	45.7237	1.36163e-11	4.35905e-10
AT3G10310	2.27923	1.85738	45.5411	1.49468e-11	4.77782e-10
AT1G76690	1.31805	4.3368	45.5337	1.50035e-11	4.78875e-10
AT4G15340	1.87996	2.57336	45.4881	1.53566e-11	4.8941e-10
AT5G43050	1.52981	3.39572	45.4393	1.57447e-11	5.0103e-10
AT1G09560	1.17476	6.60191	45.4053	1.60201e-11	5.09031e-10
AT5G54130	1.50847	3.64847	45.2954	1.69449e-11	5.37617e-10
AT4G39675	1.42651	4.77346	45.2769	1.71052e-11	5.41893e-10
AT3G10520	-1.9047	4.29072	45.2663	1.71987e-11	5.44045e-10
AT3G25980	2.57836	1.75258	45.2227	1.75855e-11	5.55456e-10
AT1G16260	1.33138	4.56954	45.1653	1.8109e-11	5.71144e-10
AT1G80870	-1.1489	5.00739	45.1161	1.8569e-11	5.84787e-10
AT2G01850	-1.26097	7.19398	44.9537	2.01747e-11	6.34416e-10
AT5G42840	-2.05155	2.02812	44.9323	2.03963e-11	6.40439e-10
AT1G18250	1.93374	3.04613	44.8146	2.16598e-11	6.7911e-10
AT3G44400	-1.58256	3.32516	44.8005	2.18165e-11	6.83018e-10
AT1G60730	1.40428	4.51044	44.7164	2.2774e-11	7.11947e-10
AT1G80920	-1.28134	7.41922	44.6005	2.4163e-11	7.54262e-10
AT5G50580	1.24623	4.7785	44.5913	2.42771e-11	7.56714e-10
AT5G42510	3.39102	1.08649	44.4953	2.54963e-11	7.93554e-10
AT2G15230	-1.17903	4.69659	44.4496	2.60989e-11	8.11124e-10
AT5G66230	1.93623	2.18249	44.2924	2.82817e-11	8.77682e-10
AT5G03240	1.8764	9.43639	44.1912	2.97822e-11	9.229e-10
AT4G11630	1.34597	4.03578	44.1835	2.98994e-11	9.25186e-10
AT4G03100	1.79408	2.64967	44.1729	3.00612e-11	9.2659e-10
AT4G37690	-2.58296	0.926223	44.1728	3.00632e-11	9.2659e-10
AT2G44790	1.20175	6.23301	44.172	3.00753e-11	9.2659e-10
AT4G25240	1.76509	2.66765	44.0545	3.19355e-11	9.82478e-10
AT3G09940	1.91366	2.1767	44.0436	3.21144e-11	9.86555e-10
AT3G46320	1.89937	3.67901	44.0318	3.23079e-11	9.90537e-10
AT3G10020	-1.29553	6.73146	44.0301	3.23371e-11	9.90537e-10
AT2G29440	2.93718	1.08683	43.9524	3.36458e-11	1.02915e-09
AT3G20395	-1.64924	2.57541	43.7983	3.64028e-11	1.11188e-09
AT1G76590	-1.26986	3.93573	43.764	3.70461e-11	1.1299e-09
AT5G17160	1.6388	3.15707	43.7079	3.81229e-11	1.16109e-09
AT1G71990	-1.37299	3.45131	43.4718	4.30115e-11	1.3081e-09
AT3G26290	1.31932	6.80173	43.4568	4.33433e-11	1.31631e-09
AT4G01460	-1.661	3.29411	43.4074	4.44495e-11	1.34798e-09
AT5G27670	1.25219	4.63645	43.2576	4.79866e-11	1.45318e-09
AT2G02510	1.23386	4.89298	43.2016	4.93807e-11	1.49328e-09
AT5G47390	-1.06415	6.00043	43.1896	4.96851e-11	1.50035e-09
AT1G21110	1.20787	5.55869	43.1076	5.18104e-11	1.56231e-09
AT2G28990	3.01924	0.879746	43.0745	5.26938e-11	1.5867e-09
AT4G35770	-2.64121	6.55306	43.0474	5.34292e-11	1.60657e-09
AT2G07671	2.41339	2.06711	43.028	5.39609e-11	1.62027e-09
AT2G04450	-2.68862	0.666546	43.0054	5.4588e-11	1.63679e-09
AT3G16030	1.73297	2.88081	42.9576	5.594e-11	1.67498e-09
AT2G02130	1.21086	5.69771	42.951	5.61274e-11	1.67823e-09
AT5G38005	3.41786	0.805162	42.8669	5.85951e-11	1.74955e-09
AT2G22510	1.47335	4.03604	42.7204	6.31502e-11	1.88292e-09
AT5G24110	4.22868	0.458172	42.6916	6.40883e-11	1.90822e-09
AT4G08770	1.94241	2.87962	42.5989	6.71974e-11	1.998e-09
AT3G52550	3.18319	0.670926	42.4869	7.11557e-11	2.11274e-09
AT5G06870	-1.18175	4.97665	42.4784	7.14662e-11	2.119e-09
AT5G56100	-1.32461	4.33993	42.4678	7.18551e-11	2.12757e-09
AT3G54560	1.52021	3.38532	42.4205	7.3615e-11	2.17665e-09
AT3G57920	2.32674	1.63833	42.3328	7.69898e-11	2.27328e-09
AT3G22840	1.81521	4.75145	42.3038	7.81407e-11	2.30407e-09
AT2G35160	2.50328	1.37259	42.2552	8.01066e-11	2.35877e-09
AT5G05520	1.57685	4.01942	42.1596	8.4121e-11	2.47355e-09
AT4G01130	-1.83897	2.86789	42.1445	8.47727e-11	2.48928e-09
AT3G05120	-1.07256	5.23951	42.1287	8.5459e-11	2.50597e-09
AT1G08900	-1.24544	4.15775	42.0507	8.89351e-11	2.60432e-09
AT3G50240	-1.09885	5.85834	41.9548	9.34096e-11	2.73159e-09
AT3G26740	-1.49904	8.66222	41.9495	9.36614e-11	2.7352e-09
AT5G59660	2.74064	1.05396	41.9424	9.40004e-11	2.74133e-09
AT1G76955	-1.63356	4.21177	41.8308	9.95208e-11	2.89836e-09
AT1G06760	1.20029	6.65739	41.7642	1.0297e-10	2.9947e-09
AT1G74460	1.36112	3.79644	41.7241	1.05106e-10	3.05268e-09
AT1G28330	-1.08153	6.5654	41.7019	1.06306e-10	3.0833e-09
AT2G39130	-1.24172	5.54723	41.6059	1.11658e-10	3.23414e-09
AT1G13540	-2.53074	0.902909	41.57	1.13726e-10	3.28955e-09
AT2G43000	3.56819	1.20499	41.5594	1.14346e-10	3.30299e-09
AT5G03285	2.23239	2.00344	41.5259	1.16317e-10	3.35529e-09
AT1G07180	1.34167	7.0987	41.5234	1.16471e-10	3.35529e-09
AT3G46030	1.1637	5.42801	41.5086	1.17356e-10	3.37621e-09
AT2G43590	4.2857	6.58708	41.479	1.19144e-10	3.42301e-09
AT4G14330	1.93149	2.1982	41.3202	1.29229e-10	3.70661e-09
AT3G56240	1.10196	6.61368	41.3181	1.29363e-10	3.70661e-09
AT1G06080	2.14178	1.8288	41.2889	1.31314e-10	3.75722e-09
AT5G20740	1.58829	3.53879	41.2864	1.31482e-10	3.75722e-09
AT1G34340	1.43189	3.70166	41.2208	1.35966e-10	3.88014e-09
AT1G75470	-3.63887	-0.567949	41.2025	1.37244e-10	3.91135e-09
AT1G62760	3.23938	0.501038	41.1676	1.39722e-10	3.97458e-09
AT5G05690	-1.09134	7.2181	41.166	1.39835e-10	3.97458e-09
AT4G03510	-1.57946	4.67163	41.0708	1.46814e-10	4.1625e-09
AT2G33260	-2.76927	0.485428	41.0705	1.46838e-10	4.1625e-09
AT2G06925	-1.69708	3.64858	41.0134	1.51191e-10	4.2802e-09
AT2G34500	1.57	3.38314	41.0105	1.51414e-10	4.28082e-09
AT5G46330	-2.3783	2.31086	40.9986	1.52341e-10	4.3013e-09
AT5G02760	-2.31488	4.06981	40.9855	1.5336e-10	4.32434e-09
AT1G06550	1.1031	5.89631	40.9377	1.57158e-10	4.42557e-09
AT1G53790	1.85888	2.47804	40.9099	1.59412e-10	4.48142e-09
AT3G49760	2.93003	0.920024	40.9081	1.59562e-10	4.48142e-09
AT1G67030	1.23728	4.31202	40.8524	1.64173e-10	4.60485e-09
AT5G21170	-1.13637	5.26103	40.7819	1.70205e-10	4.76776e-09
AT5G21940	-1.76248	6.85616	40.7555	1.72518e-10	4.82619e-09
AT1G74910	-1.09828	7.18025	40.677	1.79585e-10	5.01729e-09
AT4G32280	-2.48605	0.906047	40.6017	1.86649e-10	5.20781e-09
AT4G17245	-1.15173	5.87838	40.5936	1.87421e-10	5.22253e-09
AT2G07712	3.35521	1.50836	40.5563	1.91036e-10	5.31628e-09
AT2G21188	3.37565	0.791507	40.4957	1.97053e-10	5.47659e-09
AT5G08000	1.65355	2.77835	40.4893	1.97695e-10	5.48727e-09
AT1G75730	-1.19156	4.07281	40.4841	1.98225e-10	5.48774e-09
AT3G01570	2.11395	2.83039	40.484	1.98228e-10	5.48774e-09
AT4G02970	1.55838	3.37422	40.4791	1.98729e-10	5.49447e-09
AT4G15248	2.60273	2.88727	40.3409	2.13301e-10	5.88972e-09
AT5G22020	1.12541	5.07468	40.2729	2.20853e-10	6.09034e-09
AT1G66270	1.22856	5.55519	40.1339	2.37138e-10	6.53097e-09
AT1G30935	3.53144	0.162017	40.057	2.46661e-10	6.78445e-09
AT1G67150	-2.25288	1.23921	40.01	2.52671e-10	6.9408e-09
AT1G70100	-1.03062	5.57039	39.9855	2.55856e-10	7.01922e-09
AT3G28345	1.18521	6.42851	39.9783	2.56797e-10	7.03597e-09
AT4G28240	-1.03785	6.2596	39.944	2.61347e-10	7.15144e-09
AT1G70690	1.69341	2.73534	39.837	2.76067e-10	7.54454e-09
AT1G68520	-2.03339	6.5668	39.7988	2.81522e-10	7.6738e-09
AT2G01021	1.62373	8.0214	39.7971	2.81765e-10	7.6738e-09
AT1G72030	-1.216	6.01854	39.7963	2.81878e-10	7.6738e-09
AT3G47810	1.07756	5.57414	39.7807	2.84138e-10	7.72542e-09
AT4G21970	-2.26299	1.05199	39.739	2.90274e-10	7.88219e-09
AT2G07717	1.33713	3.92806	39.7084	2.94849e-10	7.99624e-09
AT1G35330	3.03288	0.641635	39.6724	3.00338e-10	8.13473e-09
AT3G10150	2.58766	2.3004	39.5937	3.1269e-10	8.45853e-09
AT3G06125	1.28041	5.12093	39.5904	3.13212e-10	8.46189e-09
AT2G27500	-1.32591	4.72944	39.578	3.15209e-10	8.50506e-09
AT4G06536	2.66563	1.11578	39.5368	3.21928e-10	8.67535e-09
AT1G30280	-2.65821	0.700631	39.4053	3.44367e-10	9.2683e-09
AT2G28620	1.72159	2.50842	39.3776	3.49286e-10	9.38884e-09
AT4G24800	-1.02346	6.6128	39.3202	3.59703e-10	9.65664e-09
AT2G40113	1.66885	2.73367	39.3027	3.62938e-10	9.73123e-09
AT3G15750	-1.52022	2.96189	39.2591	3.71137e-10	9.93043e-09
AT1G66930	-3.09685	0.540689	39.2582	3.71301e-10	9.93043e-09
AT1G04580	-3.31604	0.706989	39.2465	3.73532e-10	9.97757e-09
AT3G22120	-1.49807	8.0659	39.2065	3.81267e-10	1.01714e-08
AT2G12190	-1.38028	3.73031	39.2002	3.82498e-10	1.01915e-08
AT1G26560	1.06375	5.61234	39.172	3.88074e-10	1.03271e-08
AT4G17970	-1.36693	3.74983	39.1485	3.92755e-10	1.04387e-08
AT4G18330	-3.33886	-0.428326	39.1291	3.96691e-10	1.05301e-08
AT5G55410	1.74465	3.53324	39.1173	3.99098e-10	1.05808e-08
AT2G29160	-2.8746	1.4791	39.1064	4.01319e-10	1.06265e-08
AT3G05150	-1.93492	2.7195	39.0776	4.07298e-10	1.07714e-08
AT5G09290	3.34366	0.485958	39.0223	4.18999e-10	1.10671e-08
AT1G67265	-3.4769	0.321568	38.9774	4.28746e-10	1.13105e-08
AT4G24260	-2.51264	0.930617	38.9501	4.3477e-10	1.14552e-08
AT2G03410	-2.65107	0.253595	38.8638	4.5444e-10	1.19587e-08
AT5G25130	-1.16203	5.54727	38.8569	4.56048e-10	1.19862e-08
AT1G26770	-1.14418	6.01482	38.8455	4.58719e-10	1.20415e-08
AT3G24900	-3.58097	-0.272806	38.841	4.59778e-10	1.20544e-08
AT1G18370	1.64771	2.76212	38.7934	4.71115e-10	1.23365e-08
AT3G14990	1.29089	7.99504	38.78	4.74351e-10	1.2406e-08
AT1G34060	2.45432	1.19939	38.7645	4.78138e-10	1.24897e-08
AT5G65683	1.14191	4.9162	38.7601	4.79216e-10	1.25025e-08
AT3G52780	4.821	0.597245	38.7527	4.81045e-10	1.25348e-08
AT5G02650	2.0264	1.97772	38.7136	4.90784e-10	1.2773e-08
AT5G49360	-1.30123	8.03252	38.6451	5.08297e-10	1.32126e-08
AT2G13790	1.30528	3.93885	38.6127	5.16821e-10	1.34178e-08
AT5G05860	-1.24485	4.08433	38.5912	5.22542e-10	1.35498e-08
AT5G08710	1.28268	3.95232	38.5602	5.30901e-10	1.37498e-08
AT5G45490	1.38755	4.18405	38.5431	5.35581e-10	1.38542e-08
AT3G29780	2.99233	1.55667	38.5143	5.43537e-10	1.40429e-08
AT2G18230	1.17709	4.74044	38.4875	5.51042e-10	1.42196e-08
AT4G27440	-1.32047	7.55439	38.4195	5.70608e-10	1.47066e-08
AT1G15210	1.21578	5.00341	38.3687	5.85636e-10	1.50757e-08
AT1G73260	2.21047	5.59313	38.3515	5.90831e-10	1.51911e-08
AT1G45201	1.13595	7.37023	38.3429	5.93424e-10	1.52393e-08
AT3G48020	2.60946	0.891517	38.325	5.989e-10	1.53461e-08
AT5G61590	-1.25085	5.46344	38.3226	5.99635e-10	1.53461e-08
AT1G07660	1.44343	3.33575	38.3223	5.99743e-10	1.53461e-08
AT3G25540	-1.05362	5.20253	38.273	6.15082e-10	1.57197e-08
AT1G16630	2.19041	1.61699	38.2047	6.36983e-10	1.62599e-08
AT3G25780	2.35173	2.3961	38.1806	6.44906e-10	1.64424e-08
AT5G66380	-1.25834	3.70596	38.051	6.89185e-10	1.75503e-08
AT5G02370	1.94919	1.83588	37.9815	7.14172e-10	1.81649e-08
AT4G24140	1.56681	2.7558	37.9116	7.4025e-10	1.88057e-08
AT4G00270	1.19281	4.37226	37.8427	7.66842e-10	1.9458e-08
AT1G14090	1.71012	2.36767	37.8245	7.74029e-10	1.9617e-08
AT5G39473	-3.59098	-0.730561	37.7605	7.99847e-10	2.02472e-08
AT5G04110	1.2439	3.98798	37.7407	8.08025e-10	2.043e-08
AT5G44930	1.82692	2.78287	37.715	8.18735e-10	2.06412e-08
AT2G20180	-1.12419	5.6437	37.7138	8.19237e-10	2.06412e-08
AT4G04840	1.05095	6.57354	37.7137	8.19286e-10	2.06412e-08
AT4G23190	1.52077	3.3111	37.617	8.60922e-10	2.16645e-08
AT4G33270	1.46409	2.99982	37.609	8.64452e-10	2.17041e-08
AT2G15050	1.15723	6.07178	37.6088	8.64533e-10	2.17041e-08
AT1G02390	1.36637	4.45191	37.5379	8.96517e-10	2.24805e-08
AT5G61010	1.15697	4.53706	37.5152	9.07018e-10	2.27171e-08
AT5G25900	-1.00282	5.22378	37.4805	9.23308e-10	2.30979e-08
AT3G23670	1.64537	2.56207	37.432	9.46544e-10	2.36514e-08
AT3G07200	1.98524	2.01032	37.4111	9.56761e-10	2.38647e-08
AT5G62280	-2.26037	4.06118	37.41	9.57321e-10	2.38647e-08
AT3G18080	-1.0103	6.70894	37.3851	9.6961e-10	2.41427e-08
AT1G03780	1.84009	2.24789	37.38	9.72124e-10	2.41667e-08
AT3G53370	1.77776	2.43731	37.3786	9.72845e-10	2.41667e-08
AT2G21730	-1.86654	1.56113	37.3627	9.80783e-10	2.43355e-08
AT2G41650	2.09936	4.18187	37.3505	9.86957e-10	2.44602e-08
AT4G09760	1.29884	4.81099	37.3276	9.98596e-10	2.47199e-08
AT5G33210	-3.0983	-0.0667605	37.3139	1.00566e-09	2.48659e-08
AT2G24735	-3.34034	-0.528818	37.2332	1.04816e-09	2.58866e-08
AT1G12620	1.60229	2.6021	37.2137	1.05865e-09	2.61154e-08
AT1G07200	-1.00362	5.15392	37.2042	1.06387e-09	2.62137e-08
AT2G42360	3.05432	0.914372	37.1979	1.06728e-09	2.62675e-08
AT3G53880	1.96077	2.2332	37.0284	1.16424e-09	2.86206e-08
AT3G11050	1.48663	3.06471	36.9819	1.19233e-09	2.92774e-08
AT4G16830	1.0513	6.49907	36.9562	1.20811e-09	2.96306e-08
AT5G36220	2.29103	1.29354	36.9526	1.21039e-09	2.96525e-08
AT2G03200	1.75474	2.24309	36.9497	1.21214e-09	2.96613e-08
AT1G03430	1.26569	3.80197	36.9217	1.22972e-09	3.00569e-08
AT1G02830	-3.14031	-0.407572	36.9176	1.23228e-09	3.00608e-08
AT1G65180	-1.69719	1.97288	36.9169	1.23271e-09	3.00608e-08
AT1G49730	-0.994448	5.31534	36.8681	1.26397e-09	3.0788e-08
AT4G33610	1.25627	4.42925	36.8501	1.27567e-09	3.10373e-08
AT2G02400	1.47651	3.2945	36.8441	1.27963e-09	3.10983e-08
AT1G06450	-1.80406	3.28583	36.8324	1.28733e-09	3.12496e-08
ATCG00120	2.23338	5.99665	36.8095	1.30257e-09	3.15837e-08
AT1G29110	-1.5682	2.1868	36.7859	1.31842e-09	3.19315e-08
AT2G43060	1.33253	3.55992	36.7825	1.32074e-09	3.19513e-08
AT5G48110	1.50387	3.17778	36.7249	1.36033e-09	3.28719e-08
AT5G50770	1.81482	2.75209	36.7032	1.37555e-09	3.3202e-08
AT3G28860	-1.10938	7.3488	36.6817	1.39076e-09	3.3531e-08
AT1G29510	-1.40734	3.02791	36.6677	1.40079e-09	3.37345e-08
AT1G21910	-1.48896	3.09051	36.6634	1.40388e-09	3.37709e-08
AT2G16980	1.91918	2.00836	36.6295	1.42853e-09	3.42991e-08
AT2G23600	1.01461	6.3868	36.6288	1.42906e-09	3.42991e-08
AT3G27900	-2.57155	0.279507	36.5998	1.4505e-09	3.47744e-08
AT5G41460	1.4214	3.45888	36.5236	1.50831e-09	3.61197e-08
AT1G80980	1.70584	2.35331	36.5107	1.51829e-09	3.63178e-08
AT1G53480	3.10699	0.337264	36.4981	1.52813e-09	3.65122e-08
AT1G64250.1	-2.03241	1.39403	36.4827	1.54026e-09	3.67511e-08
AT2G33770	1.57288	7.44134	36.481	1.54158e-09	3.67511e-08
AT1G28610	-1.0089	6.75153	36.4668	1.55286e-09	3.69785e-08
AT2G01530	1.41568	6.1179	36.4063	1.60185e-09	3.81026e-08
AT5G62680	1.04446	5.40268	36.3813	1.62252e-09	3.85512e-08
AT3G55090	1.73545	2.255	36.3685	1.63324e-09	3.87627e-08
AT4G12520	1.67439	3.3592	36.3364	1.66037e-09	3.93626e-08
AT4G30690	-1.07284	5.35643	36.2667	1.72082e-09	4.07504e-08
AT4G24040	-1.36575	3.53119	36.2442	1.74079e-09	4.11774e-08
AT3G03020	2.00357	2.23785	36.2182	1.76414e-09	4.16833e-08
AT1G55920	1.03913	6.2625	36.1658	1.81224e-09	4.27725e-08
AT5G12950	-1.0008	6.33495	36.0904	1.88376e-09	4.44111e-08
AT5G24760	1.14155	4.61779	36.0687	1.90487e-09	4.48592e-08
AT3G53470	1.07667	4.87637	36.034	1.93909e-09	4.56147e-08
AT4G26660	1.94841	2.25456	36.0101	1.96299e-09	4.61259e-08
AT5G17820	1.07419	5.03526	35.9985	1.97469e-09	4.63497e-08
AT5G13140	-0.962161	5.99517	35.9854	1.98803e-09	4.66115e-08
AT5G63470	-1.01975	4.96335	35.9396	2.03534e-09	4.76681e-08
AT5G02350	3.11046	0.493636	35.8289	2.15426e-09	5.03979e-08
AT3G19050	1.43342	3.30818	35.7657	2.22533e-09	5.20033e-08
AT5G52900	-1.27424	4.16536	35.7329	2.2631e-09	5.28281e-08
AT1G50290	-1.73697	4.61103	35.7008	2.30067e-09	5.36462e-08
AT5G19470	3.11263	1.79977	35.6545	2.35603e-09	5.48769e-08
AT3G44326	1.84239	1.97574	35.5279	2.51419e-09	5.84967e-08
AT1G18620	-1.01839	6.27848	35.519	2.52581e-09	5.87031e-08
AT1G17980	-0.968056	5.57919	35.436	2.63574e-09	6.1191e-08
AT2G42260	2.38594	1.12953	35.43	2.64381e-09	6.13116e-08
AT5G18730	-2.54522	0.149541	35.3317	2.78066e-09	6.44151e-08
AT3G44430	-0.97228	5.3678	35.3062	2.81728e-09	6.51924e-08
AT5G45150	-1.88868	1.42381	35.3002	2.8261e-09	6.53255e-08
AT3G27510	2.80096	0.788154	35.2908	2.83975e-09	6.55698e-08
AT4G22960	-2.67596	1.11329	35.2838	2.84987e-09	6.57323e-08
AT1G16550	-1.43393	2.79941	35.2687	2.87209e-09	6.6173e-08
AT4G22666	2.1057	2.40918	35.2629	2.88066e-09	6.62989e-08
AT2G17120	1.12501	4.51883	35.2369	2.91933e-09	6.71161e-08
AT4G27410	-1.63126	5.23342	35.2139	2.95409e-09	6.7842e-08
AT1G75270	1.20417	4.78255	35.2075	2.9638e-09	6.79917e-08
AT5G60150	2.32844	1.07488	35.1814	3.00374e-09	6.88339e-08
AT1G35560	1.175	4.18355	35.1495	3.05339e-09	6.9843e-08
AT2G47200	3.22147	0.71225	35.1489	3.05434e-09	6.9843e-08
AT1G48690	2.25118	1.43648	35.0164	3.26938e-09	7.468e-08
AT1G31290	-1.34938	3.03728	35.0114	3.27785e-09	7.47934e-08
AT2G25200	-1.86351	3.65421	35.0091	3.28164e-09	7.47996e-08
AT1G19570	1.08138	7.31934	34.9831	3.32579e-09	7.57249e-08
AT4G11360	-1.19222	5.41485	34.9341	3.41051e-09	7.75708e-08
AT2G07808	3.54753	-0.177343	34.9268	3.42343e-09	7.77817e-08
AT1G21690	1.21385	3.72644	34.9148	3.44449e-09	7.81766e-08
AT2G35960	1.30077	3.49706	34.8602	3.54257e-09	8.03172e-08
AT1G66540	-1.44589	5.51893	34.8511	3.55907e-09	8.06054e-08
AT4G00910	1.6657	2.36816	34.8094	3.6362e-09	8.22646e-08
AT1G52710	1.56389	2.61782	34.7982	3.65711e-09	8.265e-08
AT5G52310	1.34307	7.11839	34.7956	3.66203e-09	8.26733e-08
AT2G17690	-2.59723	0.236035	34.7866	3.67905e-09	8.29697e-08
AT2G30424	-1.25507	3.28415	34.7734	3.704e-09	8.34439e-08
AT5G57220	2.1607	2.17774	34.7538	3.7415e-09	8.41996e-08
AT1G59620	-1.245	4.31485	34.7407	3.76673e-09	8.46778e-08
AT1G30835.2	2.1684	1.74751	34.5892	4.07155e-09	9.13984e-08
AT3G21660	-1.83224	2.46267	34.5879	4.07427e-09	9.13984e-08
AT5G50520	1.25765	3.54956	34.5063	4.24882e-09	9.51932e-08
AT2G07722	3.62659	0.0984715	34.5046	4.25237e-09	9.51932e-08
AT2G01280	-3.2519	-0.51298	34.4888	4.28718e-09	9.58716e-08
AT1G68190	-1.25	4.31823	34.4837	4.29843e-09	9.60224e-08
AT2G05914	-2.57184	0.632114	34.4648	4.34022e-09	9.68543e-08
AT3G46490	1.30949	3.46909	34.432	4.41399e-09	9.83781e-08
AT2G29340	-0.95339	6.49154	34.4304	4.41775e-09	9.83781e-08
AT4G30020	-0.974284	5.88154	34.415	4.45281e-09	9.90552e-08
AT5G43860	-1.35349	3.2591	34.3896	4.5113e-09	1.00252e-07
AT1G33720	2.15816	1.65421	34.3844	4.52341e-09	1.00416e-07
AT5G16990	1.06739	4.67607	34.3312	4.64877e-09	1.03091e-07
AT2G40000	-1.7692	6.73045	34.3191	4.67757e-09	1.03622e-07
AT4G38420	-1.13268	4.66873	34.2669	4.80478e-09	1.06232e-07
AT2G32100	-1.09676	4.90643	34.2667	4.80536e-09	1.06232e-07
ATCG00340	1.89141	6.19331	34.2505	4.84545e-09	1.07007e-07
AT1G25220	1.36722	3.34102	34.2319	4.89201e-09	1.07923e-07
AT5G04340	1.64041	2.38698	34.2016	4.96874e-09	1.09503e-07
AT5G44565	-3.28041	0.631687	34.1802	5.02377e-09	1.10601e-07
AT4G13520	1.0724	5.08333	34.1671	5.05779e-09	1.11235e-07
AT3G18950	1.3102	3.42584	34.0801	5.28899e-09	1.16199e-07
AT5G44120	4.11662	9.23822	34.0605	5.34256e-09	1.17255e-07
AT3G02640	1.56319	2.83744	34.0079	5.48885e-09	1.20342e-07
AT2G35310	4.05997	-0.226395	33.9966	5.52082e-09	1.20918e-07
AT3G56580	1.14444	4.0208	33.9743	5.58458e-09	1.22189e-07
AT2G16890	1.44007	2.8305	33.9516	5.65014e-09	1.23497e-07
AT1G53140	1.95111	1.71316	33.9489	5.65773e-09	1.23536e-07
AT2G29170	1.77591	3.12045	33.9119	5.76648e-09	1.25781e-07
AT3G55230	1.03359	5.15658	33.8955	5.81516e-09	1.26584e-07
AT4G31110	1.80304	2.14518	33.8955	5.81518e-09	1.26584e-07
AT1G53490	2.24062	1.33444	33.8855	5.84533e-09	1.2711e-07
AT5G45650	-1.35902	3.89489	33.8608	5.92005e-09	1.28604e-07
AT1G02770	3.6009	0.747566	33.8221	6.03899e-09	1.31054e-07
AT1G68050	-1.31326	3.35611	33.8007	6.10583e-09	1.32178e-07
AT5G14330	1.28118	4.15825	33.7996	6.10908e-09	1.32178e-07
AT3G22142	-1.0716	5.31711	33.7995	6.10941e-09	1.32178e-07
AT1G16700	0.99878	5.25401	33.7846	6.15658e-09	1.33063e-07
AT3G58550	1.18325	4.8461	33.7601	6.23446e-09	1.3461e-07
AT1G21670	-1.36801	5.75697	33.71	6.39705e-09	1.3798e-07
AT4G01590	1.22836	4.33494	33.6821	6.48944e-09	1.39832e-07
AT5G64905	4.2051	-0.532953	33.6792	6.49911e-09	1.39898e-07
AT5G02170	-1.98551	1.72642	33.6378	6.63908e-09	1.42767e-07
AT1G12200	1.11863	4.29165	33.6355	6.64678e-09	1.42788e-07
AT4G13235	2.12054	1.63349	33.6061	6.74803e-09	1.448e-07
AT5G63600	1.1897	6.49338	33.6044	6.75404e-09	1.448e-07
AT5G42690	2.04187	1.52902	33.5625	6.90116e-09	1.47806e-07
AT5G43850	1.37152	7.24569	33.5598	6.91051e-09	1.47857e-07
AT1G05260	1.24571	5.59812	33.5374	6.9906e-09	1.49421e-07
AT5G58610	-2.06128	0.924983	33.5347	7.00055e-09	1.49483e-07
AT1G29025	1.88696	2.08216	33.5156	7.06958e-09	1.50806e-07
AT4G09432	2.88021	0.364672	33.4962	7.14019e-09	1.5216e-07
AT5G39520	-2.46198	0.42194	33.4538	7.29753e-09	1.55357e-07
AT5G25040	1.32948	3.50663	33.4455	7.32893e-09	1.5587e-07
AT5G05960	1.1906	3.97896	33.4335	7.37442e-09	1.56681e-07
AT3G51280	1.75988	1.94544	33.4026	7.49253e-09	1.59031e-07
AT4G02290	1.37272	3.69199	33.3034	7.88458e-09	1.67107e-07
AT3G29375	1.37452	3.17801	33.301	7.89431e-09	1.67107e-07
AT3G20660	-1.15977	3.53311	33.3004	7.89657e-09	1.67107e-07
AT1G32090	-0.923994	5.60275	33.2968	7.91124e-09	1.67252e-07
AT5G24890	-1.0701	5.98173	33.2483	8.11102e-09	1.71305e-07
AT4G13180	1.04909	5.72742	33.2131	8.25918e-09	1.74261e-07
AT5G15780	-1.27505	8.48821	33.1178	8.67431e-09	1.82839e-07
AT2G38980	1.37426	3.01726	33.0851	8.821e-09	1.85747e-07
AT4G08590	1.71113	2.47057	33.0812	8.83905e-09	1.85943e-07
AT2G31083	2.07322	1.33378	33.0279	9.08449e-09	1.90918e-07
AT5G59340	3.47123	0.413305	33.0143	9.14823e-09	1.92068e-07
AT1G71920	-1.08468	3.96732	33.0035	9.19921e-09	1.92948e-07
AT5G36180	2.03997	1.82461	32.9774	9.32352e-09	1.95363e-07
AT2G28190	-1.32634	7.83279	32.9615	9.40034e-09	1.96779e-07
AT3G27060	1.02251	5.68602	32.9375	9.51689e-09	1.99023e-07
AT2G39570	-0.964171	7.04851	32.9098	9.65375e-09	2.01687e-07
AT2G22240	1.09734	6.73326	32.8534	9.93767e-09	2.07415e-07
AT5G03230	-1.13958	4.98331	32.8478	9.96663e-09	2.07815e-07
AT5G02330	3.23608	0.193113	32.7977	1.02264e-08	2.13022e-07
AT1G30760	1.13557	4.60044	32.7684	1.03821e-08	2.16056e-07
AT3G27660	2.84987	1.65431	32.739	1.05399e-08	2.19124e-07
AT1G62610	1.61706	2.20361	32.7133	1.06804e-08	2.2183e-07
AT4G08290	-1.06786	4.36118	32.6996	1.07559e-08	2.2318e-07
AT1G67870	1.0159	7.21417	32.6598	1.09785e-08	2.27577e-07
AT5G26980	1.44534	3.08257	32.6286	1.11562e-08	2.30952e-07
AT4G15280	-2.3865	0.780269	32.6274	1.1163e-08	2.30952e-07
AT1G78460	-1.0254	4.78539	32.6052	1.12912e-08	2.33376e-07
AT2G40520	-1.09841	3.91824	32.581	1.14327e-08	2.36072e-07
AT2G14255	1.19324	4.28442	32.4171	1.24389e-08	2.56601e-07
AT1G79840	1.64103	2.89962	32.3306	1.30047e-08	2.68014e-07
AT1G03220	1.11472	7.38116	32.328	1.30225e-08	2.68121e-07
AT3G48680	1.0011	5.04853	32.3195	1.30796e-08	2.69035e-07
AT2G20590	2.96363	0.263267	32.2566	1.35095e-08	2.7761e-07
AT1G49700	3.70747	-0.119965	32.243	1.36045e-08	2.79293e-07
AT5G59520	1.47807	4.19584	32.2405	1.36218e-08	2.79378e-07
AT3G50630	-1.21962	3.3426	32.2298	1.36975e-08	2.80661e-07
AT3G49790	-1.04562	5.51012	32.2153	1.37998e-08	2.82485e-07
AT1G76540	1.40074	3.12662	32.1919	1.39671e-08	2.85634e-07
AT3G28940	1.50242	6.27561	32.1451	1.43079e-08	2.92322e-07
AT3G25010	2.88654	0.339023	32.0554	1.49834e-08	3.05832e-07
AT1G52200	1.10085	4.41798	32.0422	1.50863e-08	3.07636e-07
AT1G28290	1.124	6.82563	32.0025	1.53977e-08	3.13685e-07
AT4G14440	1.13107	5.34566	31.9929	1.54733e-08	3.14925e-07
AT2G16790	1.63196	2.70181	31.9894	1.55018e-08	3.15203e-07
AT1G51060	0.968123	5.65639	31.9442	1.58661e-08	3.22172e-07
AT4G08400	1.30206	3.98648	31.9432	1.58748e-08	3.22172e-07
AT5G15120	2.25525	1.3384	31.9073	1.61707e-08	3.27864e-07
AT4G23630	0.978906	6.75958	31.8712	1.64739e-08	3.33694e-07
AT2G35420	-1.64515	2.27126	31.8498	1.66568e-08	3.37079e-07
AT4G04970	-0.969651	5.0715	31.8413	1.67297e-08	3.38232e-07
AT4G24230	-1.26487	5.52986	31.7695	1.73598e-08	3.50639e-07
AT3G48450	2.40258	0.926005	31.7295	1.77209e-08	3.57592e-07
AT2G41560	-0.938556	6.54713	31.7221	1.77888e-08	3.58624e-07
AT3G16700	-1.4795	2.31052	31.7191	1.78163e-08	3.58837e-07
AT2G24600	2.04496	1.6505	31.674	1.82345e-08	3.66913e-07
AT4G02810	3.66699	-0.0177199	31.6469	1.84907e-08	3.71718e-07
AT1G30400	1.11728	7.7832	31.6317	1.86363e-08	3.74292e-07
AT5G03360	3.70037	0.621615	31.5537	1.94002e-08	3.89266e-07
AT1G30420	1.65846	2.58078	31.5335	1.96034e-08	3.92973e-07
AT5G28330	1.88448	1.58963	31.4902	2.00448e-08	4.01443e-07
AT2G18890	-1.26923	3.56793	31.4558	2.04032e-08	4.08236e-07
AT2G36120	1.16071	8.04618	31.4436	2.05323e-08	4.10435e-07
AT5G60660	1.67607	3.49284	31.4399	2.05713e-08	4.10828e-07
AT3G04070	-1.32017	3.13837	31.4329	2.06451e-08	4.11915e-07
AT4G15150	2.6731	0.681354	31.4177	2.08075e-08	4.14766e-07
AT2G26710	-1.83554	3.4653	31.3994	2.1005e-08	4.18311e-07
AT3G18050	-0.93619	6.69678	31.3901	2.11059e-08	4.19929e-07
AT5G55520	1.81961	1.92102	31.3774	2.12438e-08	4.22278e-07
AT1G03950	-1.08566	3.76941	31.3499	2.15467e-08	4.27899e-07
AT5G24530	1.22113	4.41072	31.313	2.19601e-08	4.35703e-07
AT3G49780	1.81297	5.37268	31.296	2.21537e-08	4.39135e-07
AT1G24160	-1.02385	6.56662	31.2809	2.23271e-08	4.4216e-07
AT2G22170	0.992217	5.8762	31.2524	2.26571e-08	4.48278e-07
AT2G13910	3.01584	0.213301	31.2285	2.29377e-08	4.53409e-07
AT3G46730	3.25626	0.0218768	31.1775	2.35481e-08	4.65042e-07
AT5G64330	-0.937849	6.16775	31.1578	2.37877e-08	4.69338e-07
AT2G26180	1.504	2.43326	31.1384	2.40268e-08	4.73618e-07
ATCG00350	1.9219	6.16805	31.0988	2.4522e-08	4.82932e-07
AT1G63370	2.91095	0.159198	31.0747	2.48293e-08	4.88258e-07
AT2G48130	1.13532	4.19325	31.0739	2.48383e-08	4.88258e-07
AT3G53380	-1.27591	3.43824	31.0527	2.51118e-08	4.93178e-07
AT2G29420	0.979613	5.46698	30.9993	2.58128e-08	5.06478e-07
AT5G60680	-1.53008	6.24713	30.9563	2.63898e-08	5.17323e-07
AT5G56120	2.00011	1.38998	30.923	2.68466e-08	5.25793e-07
AT5G16030	-0.959528	7.12975	30.9006	2.71585e-08	5.31412e-07
AT1G62240	-2.24296	0.811032	30.8281	2.8193e-08	5.51149e-07
AT2G28570	1.71705	1.95376	30.8055	2.85223e-08	5.57074e-07
AT3G22850	1.29678	4.32042	30.7884	2.87755e-08	5.61505e-07
AT4G00250	3.56201	-0.271624	30.7584	2.92234e-08	5.69722e-07
AT3G52748	1.91797	2.20153	30.7293	2.9665e-08	5.77803e-07
AT2G35140	2.48403	1.03767	30.6202	3.13806e-08	6.10661e-07
AT5G39940	1.23685	3.78299	30.5899	3.18749e-08	6.19712e-07
AT1G15870	-1.95045	1.99229	30.5357	3.27783e-08	6.36695e-07
AT1G22440	1.2229	4.044	30.5229	3.29947e-08	6.40313e-07
AT4G34070	1.1405	4.0111	30.5053	3.32955e-08	6.45562e-07
AT3G55170	1.40156	3.7903	30.4832	3.36766e-08	6.52358e-07
AT5G24160	-0.925884	6.24077	30.4674	3.39525e-08	6.57104e-07
AT5G45220	2.43057	0.738261	30.4506	3.42483e-08	6.62228e-07
AT3G18070	-1.94421	1.81026	30.4307	3.46006e-08	6.68432e-07
AT3G59930	3.51872	3.90029	30.4236	3.47285e-08	6.70296e-07
AT1G34580	-1.94027	0.88821	30.4169	3.48471e-08	6.71974e-07
AT5G13080	1.97373	1.85961	30.4116	3.49438e-08	6.7323e-07
AT1G54217	-1.83246	1.38551	30.3848	3.543e-08	6.8198e-07
AT5G45700	2.25182	0.994873	30.3769	3.55742e-08	6.84136e-07
AT5G44550	1.18486	3.7532	30.3738	3.563e-08	6.84592e-07
AT5G23830	1.14821	4.06114	30.3629	3.5831e-08	6.87832e-07
AT4G13340	-1.15701	6.69917	30.3482	3.61043e-08	6.92455e-07
AT4G14103	-1.98363	0.890884	30.3447	3.61694e-08	6.93078e-07
AT3G54400	-1.13857	7.15271	30.3239	3.65599e-08	6.99932e-07
AT5G40420	1.87988	5.92528	30.3009	3.69955e-08	7.07634e-07
AT4G33300	0.921522	5.56188	30.2944	3.71205e-08	7.09389e-07
AT4G25140	3.67909	4.92454	30.2645	3.76965e-08	7.1975e-07
AT2G24010	3.22888	-0.00889113	30.261	3.7764e-08	7.20392e-07
AT5G06640	-1.30661	5.85176	30.2406	3.81634e-08	7.27359e-07
AT1G60110	3.79829	-0.473457	30.2352	3.82699e-08	7.28737e-07
AT4G12550	2.862	5.38038	30.2276	3.84204e-08	7.30949e-07
AT1G30530	1.01104	5.37342	30.1747	3.94826e-08	7.50487e-07
AT1G23560	-1.85255	2.34299	30.1406	4.01828e-08	7.62978e-07
ATCG00580	1.76811	3.26648	30.1392	4.02115e-08	7.62978e-07
AT2G29320	-0.944361	5.45094	30.1313	4.03761e-08	7.6542e-07
AT4G28420	2.92925	0.0224934	30.1122	4.07766e-08	7.72324e-07
AT1G54560	-2.82664	-0.474241	30.0776	4.15092e-08	7.85331e-07
AT3G19740	-0.886307	5.75455	30.0763	4.15371e-08	7.85331e-07
AT3G08040	1.31328	4.07785	30.073	4.16078e-08	7.8597e-07
AT1G53870	1.37345	3.14312	30.0001	4.3203e-08	8.1538e-07
AT1G16590	-1.38351	2.46487	29.9623	4.40534e-08	8.30693e-07
AT3G56450	1.5269	2.54593	29.9391	4.45829e-08	8.39934e-07
AT3G06030	1.60015	2.27461	29.917	4.50937e-08	8.48807e-07
AT1G02610	-1.53133	2.54756	29.913	4.51869e-08	8.49809e-07
AT4G30280	1.22479	4.66728	29.8574	4.65017e-08	8.73483e-07
AT1G65560	1.50697	2.62756	29.8563	4.65278e-08	8.73483e-07
AT5G39550	1.30839	2.97047	29.8539	4.65869e-08	8.73822e-07
AT2G29760	-1.09476	3.54179	29.8475	4.67392e-08	8.75907e-07
AT2G05300	1.93114	1.58303	29.8444	4.68148e-08	8.76553e-07
AT1G55740	1.27231	3.45545	29.8377	4.69774e-08	8.78825e-07
AT1G12160	1.7067	2.05186	29.7828	4.83267e-08	9.03272e-07
AT5G14760	1.13436	3.81836	29.7264	4.97528e-08	9.29112e-07
AT1G56220	-0.957086	7.36711	29.7171	4.99928e-08	9.32775e-07
AT3G29075	1.12518	4.1396	29.6897	5.07032e-08	9.45202e-07
AT5G54230	1.54337	2.57085	29.6554	5.16082e-08	9.61231e-07
AT4G20840	-0.897055	5.42702	29.6513	5.1717e-08	9.62416e-07
AT5G10330	-0.927206	4.85758	29.6245	5.2439e-08	9.74172e-07
AT5G60930	1.28011	3.36224	29.6244	5.24403e-08	9.74172e-07
AT4G23600	-2.71064	4.91429	29.6222	5.2501e-08	9.7445e-07
AT3G45930	1.27703	3.79087	29.6163	5.26591e-08	9.76533e-07
AT3G51740	1.20435	3.41	29.5966	5.31981e-08	9.85669e-07
AT3G59765	2.06023	1.27218	29.5826	5.35851e-08	9.91977e-07
AT4G36670	-1.03317	4.28026	29.5574	5.42849e-08	1.00406e-06
AT4G02800	1.67359	2.01556	29.5435	5.46764e-08	1.01042e-06
AT1G13260	-1.21929	4.89021	29.4994	5.59348e-08	1.03278e-06
AT3G30720	-4.31518	3.48805	29.4843	5.63718e-08	1.03995e-06
AT4G19880	0.932604	6.49448	29.4411	5.76407e-08	1.06244e-06
AT1G54660	1.88407	1.89739	29.4327	5.78915e-08	1.06614e-06
AT1G15830	-1.0411	4.06718	29.4263	5.80826e-08	1.06873e-06
AT5G38300	3.08601	0.000770933	29.3992	5.89027e-08	1.08288e-06
AT3G20210	1.51442	3.93215	29.3677	5.98664e-08	1.09965e-06
AT1G21100	0.968809	6.09981	29.3611	6.00724e-08	1.10248e-06
AT1G18265	-1.45534	2.37299	29.3418	6.06728e-08	1.11183e-06
AT1G65150	1.97724	1.703	29.3414	6.06863e-08	1.11183e-06
AT1G23390	-1.29346	7.95131	29.2734	6.28527e-08	1.15019e-06
AT3G05180	-0.93347	5.72357	29.2723	6.28882e-08	1.15019e-06
AT3G11340	1.12961	4.89446	29.211	6.4911e-08	1.18617e-06
AT1G33980	-0.866599	5.56694	29.127	6.77872e-08	1.23767e-06
AT4G33420	0.963737	5.71496	29.1074	6.84759e-08	1.24917e-06
AT2G19860	-0.872081	5.66354	29.0819	6.93836e-08	1.26465e-06
AT4G16240	3.48394	0.225198	29.0138	7.18659e-08	1.30877e-06
AT5G47870	0.939787	5.46038	28.9658	7.36674e-08	1.34043e-06
AT4G20110	1.02633	4.50624	28.9445	7.44811e-08	1.35408e-06
AT1G01580	-1.65719	1.55639	28.938	7.47334e-08	1.35751e-06
AT5G39710	1.0994	3.74253	28.9185	7.54876e-08	1.37004e-06
AT1G65845	1.08647	4.02151	28.9032	7.60858e-08	1.37972e-06
AT4G35620	2.25407	0.878173	28.8977	7.63019e-08	1.38246e-06
AT2G19810	-1.50053	5.04623	28.8559	7.79665e-08	1.41142e-06
AT1G51370	-1.14712	3.25934	28.8341	7.88501e-08	1.4262e-06
AT1G13670	1.3094	3.26974	28.8119	7.97593e-08	1.44022e-06
AT3G53190	1.18403	3.95731	28.8119	7.97605e-08	1.44022e-06
AT3G45390	-1.80928	1.29766	28.7981	8.03288e-08	1.44925e-06
AT4G31805	1.89065	1.64716	28.7905	8.06438e-08	1.45286e-06
AT5G04490	-1.00478	5.28273	28.79	8.06649e-08	1.45286e-06
AT1G02205	1.81394	7.49235	28.788	8.07503e-08	1.45316e-06
AT1G11700	1.20075	3.63567	28.7835	8.09364e-08	1.45528e-06
AT5G15960	1.75193	1.99738	28.7627	8.18118e-08	1.46978e-06
AT4G12320	1.2947	7.11983	28.7486	8.24089e-08	1.47926e-06
AT2G03550	0.921477	5.25552	28.7469	8.24826e-08	1.47934e-06
AT1G78830	-0.924457	6.56116	28.639	8.7209e-08	1.56279e-06
AT3G10985	0.924089	5.27834	28.6287	8.7671e-08	1.56975e-06
AT2G35120	0.997433	4.68909	28.6262	8.77879e-08	1.57052e-06
AT5G23070	1.3246	4.1258	28.6116	8.845e-08	1.58103e-06
AT5G10830	1.30625	3.02896	28.6093	8.85543e-08	1.58157e-06
AT5G54720	2.60166	0.791611	28.5868	8.95913e-08	1.59875e-06
AT5G03720	-1.43172	2.11616	28.5727	9.02473e-08	1.60911e-06
AT5G07030	1.12077	5.64924	28.5531	9.11648e-08	1.62411e-06
AT2G29570	1.18602	3.87242	28.5475	9.14276e-08	1.62743e-06
AT3G51660	-1.19738	3.57295	28.5215	9.26627e-08	1.64803e-06
AT4G14716	1.0119	5.54639	28.5199	9.27425e-08	1.64808e-06
AT1G60140	-0.889594	6.44675	28.4855	9.44016e-08	1.67616e-06
AT4G33260	1.44887	2.35189	28.4793	9.47063e-08	1.68017e-06
AT4G28720	-1.53918	1.95097	28.4606	9.56225e-08	1.69501e-06
AT1G01060	1.262	4.57461	28.4458	9.63592e-08	1.70665e-06
AT4G37390	2.2235	2.98971	28.4082	9.82458e-08	1.73862e-06
AT3G47110	2.77246	0.834291	28.3413	1.01702e-07	1.79829e-06
AT1G04290	2.22808	1.22595	28.3146	1.03117e-07	1.82043e-06
ATCG00490	1.67789	6.76532	28.3144	1.03126e-07	1.82043e-06
AT5G05430	-1.78778	1.58495	28.2647	1.05807e-07	1.86485e-06
AT1G61795	-1.19191	3.49103	28.2645	1.05817e-07	1.86485e-06
AT4G36040	-1.05739	7.78868	28.2187	1.08355e-07	1.90799e-06
AT5G49840	-0.990341	5.1606	28.2006	1.09372e-07	1.92432e-06
AT3G14330	-0.938138	4.88629	28.1964	1.09608e-07	1.92547e-06
AT1G47560	-1.28637	2.56915	28.1962	1.09619e-07	1.92547e-06
AT3G48540	2.44676	0.682306	28.1911	1.0991e-07	1.92807e-06
AT2G03750	-0.995503	5.64688	28.1904	1.09947e-07	1.92807e-06
AT5G05590	-1.61157	2.62689	28.1488	1.12335e-07	1.96747e-06
AT2G39140	-1.01724	5.45168	28.1481	1.1238e-07	1.96747e-06
AT3G16990	1.33901	2.65378	28.1408	1.12803e-07	1.97327e-06
AT5G64080	1.1735	3.45946	28.0828	1.16236e-07	2.03164e-06
AT5G63450	1.15269	3.56679	28.0542	1.17968e-07	2.06022e-06
AT4G24050	-1.04811	3.85732	28.0069	1.20883e-07	2.10941e-06
AT3G50700	-1.13616	4.21481	27.9665	1.23437e-07	2.15221e-06
AT5G13580	1.30793	3.5144	27.9383	1.25249e-07	2.18201e-06
AT1G53880	0.98631	4.73936	27.9293	1.25833e-07	2.1904e-06
AT1G08230	1.24636	4.09486	27.8952	1.28068e-07	2.22748e-06
AT5G26270	-0.92498	5.0415	27.8923	1.28257e-07	2.22894e-06
AT2G39380	1.03045	4.36782	27.8871	1.28606e-07	2.2332e-06
AT4G34970	-1.18683	2.92582	27.8743	1.29459e-07	2.24617e-06
AT1G14730	1.37103	2.62494	27.8396	1.31803e-07	2.28498e-06
AT1G34000	1.02527	7.67846	27.8329	1.3226e-07	2.29104e-06
AT1G30080	1.8178	1.60741	27.8094	1.33877e-07	2.31716e-06
AT1G73760	-0.871596	5.22085	27.7703	1.36608e-07	2.36251e-06
AT5G19410	1.71352	1.66391	27.7665	1.36875e-07	2.36521e-06
AT5G13840	1.46389	2.4193	27.757	1.37552e-07	2.37419e-06
AT1G76240	1.28904	4.31372	27.756	1.37618e-07	2.37419e-06
AT2G04240	-0.92224	4.63658	27.7528	1.37848e-07	2.37624e-06
AT4G11290	1.09448	4.09654	27.7436	1.38503e-07	2.38559e-06
AT3G03520	1.09785	3.99145	27.7349	1.39131e-07	2.39447e-06
AT5G51750	0.895703	5.58993	27.7315	1.39372e-07	2.39668e-06
AT1G71040	-1.02389	5.89516	27.7164	1.40463e-07	2.4135e-06
AT4G39070	-1.92601	1.20467	27.7122	1.40776e-07	2.41691e-06
AT4G16563	-1.163	4.71919	27.6983	1.41786e-07	2.4323e-06
AT2G18800	2.6939	0.4625	27.6841	1.42833e-07	2.44828e-06
AT3G11430	1.47255	2.17353	27.6216	1.47519e-07	2.52657e-06
AT1G69900	-1.37341	2.4992	27.6184	1.47764e-07	2.52873e-06
AT5G58360	-1.91109	0.855299	27.6087	1.48509e-07	2.53944e-06
AT3G46810	2.9879	-0.241019	27.599	1.49257e-07	2.55018e-06
AT1G50270	-1.18959	2.96673	27.5863	1.50238e-07	2.56489e-06
AT3G19370	0.957122	5.33641	27.583	1.50494e-07	2.56721e-06
AT5G67110	1.28036	2.97782	27.5707	1.51458e-07	2.58157e-06
AT3G53730	0.972075	5.11125	27.5463	1.53381e-07	2.61226e-06
AT1G58410	2.15126	1.0807	27.533	1.54435e-07	2.62811e-06
AT4G23170	2.63366	3.17871	27.5136	1.55997e-07	2.65257e-06
AT1G44160	1.63446	1.94657	27.511	1.56205e-07	2.65399e-06
AT3G49970	-1.92993	1.18093	27.4924	1.57716e-07	2.67752e-06
AT5G10970	-1.23698	2.75612	27.4826	1.58514e-07	2.68893e-06
AT1G48580	-1.66722	1.9682	27.4681	1.59704e-07	2.70696e-06
AT4G01140	2.59084	0.201244	27.4509	1.6113e-07	2.72896e-06
AT5G12140	0.942741	5.84505	27.4331	1.62624e-07	2.75206e-06
AT5G61520	-1.26668	2.65228	27.3968	1.65708e-07	2.80203e-06
AT3G29250	1.66344	3.96371	27.3753	1.67555e-07	2.83101e-06
AT2G31370	0.938322	5.02598	27.351	1.69674e-07	2.86455e-06
AT3G28070	-1.18646	5.81756	27.2782	1.76189e-07	2.97218e-06
AT5G17050	1.04282	5.88016	27.2681	1.77113e-07	2.9854e-06
AT4G37685	2.75643	0.334967	27.2583	1.78006e-07	2.99808e-06
AT1G25230	-0.906576	4.65547	27.2505	1.78726e-07	3.00782e-06
AT5G28030	-1.22588	3.16892	27.2244	1.8116e-07	3.04637e-06
AT1G60160	-0.927233	5.4361	27.1881	1.84587e-07	3.10155e-06
AT2G07723	1.81767	1.8404	27.1784	1.85518e-07	3.11474e-06
AT4G34030	-0.841855	6.06106	27.1328	1.89943e-07	3.18653e-06
AT3G24518	3.82636	-0.364087	27.1293	1.90294e-07	3.1899e-06
AT3G20150	1.37081	2.53518	27.1072	1.92478e-07	3.22397e-06
ATCG00680	1.5743	5.63227	27.1056	1.92634e-07	3.22405e-06
ATCG00130	2.01321	4.9912	27.0764	1.95569e-07	3.2706e-06
AT5G10180	1.09849	6.58018	27.0687	1.96353e-07	3.28112e-06
AT1G16620.1	-2.31102	0.108636	27.048	1.98469e-07	3.31389e-06
AT4G21445	-1.04281	5.35495	27.0386	1.9943e-07	3.32732e-06
AT1G79320	2.5538	0.347452	27.0136	2.02031e-07	3.36808e-06
AT1G20823	1.18332	3.31886	26.9643	2.07252e-07	3.45241e-06
AT3G30875	1.45071	2.32197	26.9536	2.08396e-07	3.46876e-06
AT2G44300	1.27636	2.94242	26.9094	2.13222e-07	3.54632e-06
AT3G04650	-0.855632	5.46019	26.8994	2.14325e-07	3.56188e-06
AT5G17220	1.79055	2.56636	26.8667	2.17983e-07	3.61975e-06
AT1G74930	-1.95426	0.725416	26.8652	2.18147e-07	3.61975e-06
AT4G19160	-0.895938	7.06994	26.7917	2.26613e-07	3.75729e-06
AT5G04660	1.58281	2.07474	26.7661	2.29627e-07	3.8043e-06
AT4G37310	0.883511	5.58229	26.7485	2.3173e-07	3.83617e-06
AT4G36900	-1.02223	3.74866	26.7284	2.34151e-07	3.87322e-06
AT3G02120	1.94064	1.65279	26.7248	2.34597e-07	3.87758e-06
AT3G27884	3.05651	0.727436	26.6994	2.37696e-07	3.92577e-06
AT3G48030	1.10529	3.53494	26.6683	2.41548e-07	3.9863e-06
AT5G09978	2.15725	1.01204	26.6603	2.42554e-07	3.99979e-06
AT1G30040	-1.58015	1.50771	26.6583	2.42807e-07	4.00086e-06
AT1G48840	-0.904998	5.11109	26.6458	2.44384e-07	4.02374e-06
AT1G62850	1.08683	4.08815	26.642	2.44859e-07	4.02844e-06
AT4G26320	2.08839	1.25123	26.6345	2.45811e-07	4.04098e-06
AT3G60120	3.41763	-0.616025	26.633	2.4601e-07	4.04113e-06
AT5G23530	1.1758	3.45627	26.6084	2.4916e-07	4.08972e-06
AT1G63080	1.72172	1.64814	26.5858	2.52092e-07	4.13466e-06
AT1G17960	-1.80737	0.976582	26.5672	2.54533e-07	4.17149e-06
AT4G21270	1.45911	2.30067	26.5549	2.56148e-07	4.19329e-06
AT4G14140	-1.46133	2.87433	26.5541	2.56257e-07	4.19329e-06
AT2G27420	1.12683	6.90624	26.5092	2.62286e-07	4.28864e-06
AT1G13100	-1.12567	3.28528	26.4989	2.63694e-07	4.30836e-06
AT4G15720	-2.15162	0.186136	26.4911	2.64757e-07	4.3224e-06
AT1G64160	3.47091	-0.593979	26.481	2.66149e-07	4.34179e-06
AT1G17255	2.7061	-0.00876539	26.4684	2.67883e-07	4.36674e-06
AT1G03106	-1.47223	2.40301	26.4471	2.70855e-07	4.41181e-06
AT2G40420	-0.975641	4.37577	26.4375	2.72203e-07	4.43037e-06
AT4G05190	1.36928	2.67674	26.4125	2.75754e-07	4.48474e-06
AT1G44608	2.6052	0.592066	26.4031	2.77101e-07	4.50321e-06
AT5G07475	1.52298	2.13085	26.3905	2.78908e-07	4.52912e-06
AT3G56210	0.977445	4.32151	26.373	2.81449e-07	4.56689e-06
AT2G01660	1.34084	2.51545	26.3514	2.84606e-07	4.6146e-06
AT1G69490	-1.86367	3.44907	26.3461	2.8539e-07	4.6238e-06
AT3G57330	0.96272	4.76203	26.3191	2.89407e-07	4.68532e-06
AT3G06035	1.16977	3.8879	26.2968	2.92779e-07	4.73629e-06
AT1G55020	1.14204	6.58973	26.2904	2.93744e-07	4.74831e-06
AT5G22310	-1.43113	2.44681	26.2479	3.00289e-07	4.85041e-06
AT2G40095	1.3604	2.58142	26.2122	3.05891e-07	4.93716e-06
AT3G15620	-1.23078	2.6083	26.1141	3.21817e-07	5.19027e-06
AT2G30140	0.879474	5.42946	26.1009	3.24028e-07	5.22198e-06
AT1G61410	-1.92489	1.16802	26.0915	3.25607e-07	5.24345e-06
AT5G23270	2.94101	-0.237444	26.0542	3.31969e-07	5.34187e-06
AT2G39050	0.998661	4.00385	26.0459	3.33403e-07	5.36088e-06
AT3G03130	1.86705	1.86084	26.0346	3.35359e-07	5.38827e-06
AT1G09740	0.906783	4.96202	25.9848	3.44122e-07	5.52489e-06
AT3G25740	1.17897	3.2842	25.9599	3.48578e-07	5.58644e-06
AT2G18330	1.02105	4.17458	25.9593	3.4869e-07	5.58644e-06
AT3G28380	-2.63849	-0.495006	25.959	3.48742e-07	5.58644e-06
AT5G63030	1.05229	3.98809	25.9565	3.49197e-07	5.58951e-06
AT3G28153.1	-2.57859	-0.34637	25.9363	3.52869e-07	5.64405e-06
AT3G32980	1.11161	8.28448	25.933	3.5348e-07	5.64957e-06
AT5G67340	1.38334	2.56969	25.917	3.56415e-07	5.69221e-06
AT1G70170	2.09508	0.72362	25.9087	3.57945e-07	5.71236e-06
AT1G16850	1.47952	2.27896	25.8985	3.5985e-07	5.73846e-06
AT1G62150	1.70143	2.05503	25.8842	3.62528e-07	5.77684e-06
AT4G14240	-0.817922	5.63303	25.8802	3.63274e-07	5.7844e-06
AT4G34120	-0.8413	6.95255	25.8782	3.6365e-07	5.78606e-06
AT3G06435	-2.17383	1.00786	25.8603	3.67032e-07	5.83551e-06
AT5G52070	-0.929135	4.31383	25.8542	3.68212e-07	5.8499e-06
AT5G44110	1.04296	4.06213	25.8363	3.71627e-07	5.89975e-06
AT3G29760	0.962164	4.63313	25.8143	3.75887e-07	5.96293e-06
AT3G12500	1.3329	3.43079	25.8101	3.76713e-07	5.97159e-06
AT3G23410	-0.828715	5.68584	25.8007	3.7856e-07	5.9964e-06
AT1G60550	-0.857427	6.71884	25.7984	3.79001e-07	5.99893e-06
AT4G39955	1.15528	3.48928	25.761	3.86412e-07	6.11168e-06
AT1G76980	1.31208	2.55267	25.7584	3.86933e-07	6.11538e-06
AT2G33530	0.991178	4.28	25.7331	3.9205e-07	6.19166e-06
AT1G76930	1.17505	7.47424	25.7219	3.94317e-07	6.22285e-06
AT5G37550	1.89596	1.94518	25.7168	3.95365e-07	6.23475e-06
AT4G36870	-0.839952	5.30264	25.7033	3.98142e-07	6.2739e-06
AT1G19020	2.3243	2.1394	25.694	4.0007e-07	6.29963e-06
AT5G23980	-1.27563	2.62555	25.6319	4.13158e-07	6.5009e-06
AT3G04370	2.25977	0.525502	25.6225	4.15164e-07	6.52764e-06
AT3G21620	-1.98105	0.441044	25.6111	4.17634e-07	6.56163e-06
AT5G44500	1.28275	2.75029	25.5594	4.28974e-07	6.73483e-06
AT2G25625	1.47443	2.23475	25.555	4.29955e-07	6.74525e-06
AT1G53460	1.10166	3.55621	25.5247	4.36761e-07	6.84295e-06
AT1G64780	1.01444	7.63691	25.5244	4.36825e-07	6.84295e-06
AT3G45160	1.31081	3.2033	25.5177	4.38337e-07	6.86158e-06
AT4G37580	-1.57666	1.94647	25.5083	4.40492e-07	6.89025e-06
AT3G24360	-1.45883	1.99211	25.5018	4.41968e-07	6.90826e-06
AT4G15620	1.53417	3.5897	25.4683	4.49701e-07	7.02398e-06
AT2G22330	0.855712	5.50231	25.4546	4.52926e-07	7.06917e-06
AT4G24780	0.849141	6.63066	25.4446	4.55265e-07	7.09695e-06
AT5G22140	1.53908	3.20182	25.4442	4.55373e-07	7.09695e-06
AT2G23985	1.40572	2.53344	25.4348	4.5758e-07	7.12613e-06
AT1G63100	1.97131	1.37733	25.4266	4.59541e-07	7.15144e-06
ATCG00930	1.45004	2.4607	25.4215	4.60758e-07	7.16514e-06
AT1G05510	1.3796	2.8454	25.3775	4.71389e-07	7.3251e-06
AT4G37000	0.867315	6.52065	25.3655	4.7433e-07	7.36544e-06
AT1G21270	1.24988	3.32916	25.3616	4.75291e-07	7.37498e-06
AT5G20970	1.41258	2.19944	25.3556	4.76757e-07	7.39234e-06
AT4G27710	-0.853283	6.34648	25.3407	4.80453e-07	7.44423e-06
AT2G33070	1.82632	2.5711	25.2972	4.91411e-07	7.60847e-06
AT5G43700	-1.12229	5.84729	25.2851	4.94519e-07	7.65102e-06
AT1G65110	-2.22003	-0.00293247	25.2762	4.96803e-07	7.68078e-06
AT3G21320	-2.92209	-0.935644	25.2587	5.01333e-07	7.7452e-06
AT3G03450	1.14744	3.26309	25.2463	5.04567e-07	7.7895e-06
AT2G29370	-1.1028	4.07622	25.2098	5.14211e-07	7.93263e-06
AT1G71140	-1.28675	2.93305	25.1959	5.17928e-07	7.98419e-06
AT5G56030	1.07315	8.05388	25.1854	5.20759e-07	8.01761e-06
AT1G72330	-0.979025	3.89101	25.185	5.20849e-07	8.01761e-06
AT1G54740	-1.0735	5.62466	25.1698	5.24973e-07	8.07526e-06
AT3G60450	1.29226	3.4542	25.16	5.27646e-07	8.11051e-06
AT2G15810.1	-2.86738	-0.459979	25.1414	5.32763e-07	8.1808e-06
AT1G63360	-0.890758	5.64111	25.1406	5.32988e-07	8.1808e-06
AT4G23820	-0.997174	5.59576	25.1255	5.37187e-07	8.23932e-06
AT4G14560	-1.74113	3.4812	25.1177	5.39348e-07	8.2665e-06
AT2G34810	1.08427	4.29489	25.1105	5.41381e-07	8.28843e-06
AT5G50800	1.78656	1.38858	25.1098	5.41557e-07	8.28843e-06
AT4G25450	0.944771	5.05752	25.0937	5.46101e-07	8.35198e-06
AT4G21180	-0.803231	5.6385	25.0807	5.49791e-07	8.40236e-06
AT2G43330	-0.811122	5.54434	25.0756	5.51269e-07	8.41892e-06
ATCG00140	1.75927	4.13221	25.0472	5.59445e-07	8.53765e-06
AT3G02040	-1.18771	3.55788	25.0433	5.6057e-07	8.5487e-06
AT5G63595	2.61215	0.315327	25.0377	5.62193e-07	8.5673e-06
ATCG00510	2.46096	1.72738	25.0133	5.69371e-07	8.67049e-06
AT5G43570	3.7426	-0.338213	24.9952	5.74726e-07	8.74578e-06
AT5G02780	1.89629	1.00168	24.9925	5.75537e-07	8.75186e-06
AT1G28260	-0.891001	4.84592	24.9679	5.82936e-07	8.85805e-06
AT5G27200	-3.24197	-1.20068	24.9288	5.94872e-07	9.03297e-06
AT2G41100	2.0462	3.96744	24.8686	6.13752e-07	9.31302e-06
AT2G27970	1.37195	2.90515	24.8553	6.17973e-07	9.37039e-06
AT2G44460	1.61045	2.66731	24.8538	6.18483e-07	9.37145e-06
AT3G01970	1.30303	2.62091	24.8221	6.2873e-07	9.51993e-06
AT5G06150	1.53587	2.38882	24.815	6.31049e-07	9.54826e-06
AT5G50560	1.81589	1.29887	24.7965	6.37115e-07	9.6332e-06
AT1G11330	1.05574	3.82289	24.7846	6.41087e-07	9.68638e-06
AT1G64690	1.73978	2.07083	24.751	6.5236e-07	9.84971e-06
AT1G69890	-1.11551	3.28125	24.7294	6.59705e-07	9.95355e-06
AT5G04020	1.02205	3.80788	24.7254	6.61055e-07	9.96686e-06
AT4G15400	1.58205	1.8369	24.7154	6.64527e-07	1.00121e-05
AT2G37240	0.898304	5.80259	24.7035	6.68637e-07	1.0061e-05
AT1G71240	-0.876169	5.13058	24.7032	6.68714e-07	1.0061e-05
AT3G24255	-0.9595	3.73958	24.6865	6.74534e-07	1.01414e-05
AT3G13650	1.70026	2.62397	24.6776	6.77679e-07	1.01814e-05
AT5G59510	2.46198	1.15161	24.6693	6.80609e-07	1.02183e-05
AT5G42720	0.987119	4.24285	24.6616	6.83335e-07	1.0252e-05
AT5G17000	1.10771	4.58163	24.6045	7.03865e-07	1.05525e-05
AT1G34040	1.73825	1.77973	24.6023	7.04666e-07	1.05571e-05
AT1G07620	2.53428	0.585329	24.5924	7.08299e-07	1.06041e-05
AT1G01050	0.835625	5.5533	24.5787	7.13358e-07	1.06723e-05
AT5G01910	2.75906	0.341945	24.5651	7.18414e-07	1.07404e-05
AT1G08430	1.25945	4.695	24.5437	7.26425e-07	1.08525e-05
AT5G57123	2.91265	-0.301927	24.5296	7.31759e-07	1.09245e-05
AT1G62710	1.28822	5.03506	24.52	7.35431e-07	1.09717e-05
AT1G49750	-0.864791	7.26512	24.508	7.40022e-07	1.10324e-05
AT1G29820	-0.979533	3.9955	24.4961	7.44585e-07	1.10927e-05
AT2G26530	1.35534	2.54068	24.4933	7.45698e-07	1.11015e-05
AT4G01950	-0.886138	5.45714	24.4669	7.55985e-07	1.12468e-05
AT5G24060	-0.819518	5.51599	24.4637	7.57233e-07	1.12575e-05
AT3G30180	-1.08794	5.08586	24.4614	7.58144e-07	1.12632e-05
AT2G07776	2.86178	-0.260238	24.4488	7.63117e-07	1.13291e-05
AT2G04400	0.901197	5.04447	24.3844	7.89067e-07	1.17062e-05
AT4G01600	-1.38877	2.11532	24.3799	7.90915e-07	1.17255e-05
AT1G72490	1.50002	1.992	24.3758	7.92567e-07	1.17418e-05
AT1G22900	2.40906	0.480591	24.3723	7.94006e-07	1.17549e-05
AT1G66150	-0.842619	7.2393	24.3593	7.99406e-07	1.18267e-05
AT4G21410	0.890939	4.70551	24.3463	8.04798e-07	1.18982e-05
AT1G33970	-0.853969	5.46812	24.342	8.06605e-07	1.19166e-05
AT3G51070	2.78036	-0.051818	24.3129	8.18897e-07	1.20898e-05
AT5G05840	1.73491	1.41325	24.2981	8.25215e-07	1.21746e-05
AT5G28080	-1.3664	2.23144	24.2922	8.2773e-07	1.22033e-05
AT3G12110	0.939233	4.46197	24.29	8.28663e-07	1.22086e-05
AT5G50200	1.68807	2.22083	24.284	8.31279e-07	1.22387e-05
AT5G17700	1.04586	3.6158	24.2792	8.33345e-07	1.22606e-05
AT1G66910	0.92699	4.34303	24.2705	8.37132e-07	1.23078e-05
AT4G21760	1.58311	1.93565	24.2306	8.54617e-07	1.25562e-05
AT5G19580	-1.27927	2.27334	24.2199	8.59395e-07	1.26177e-05
AT2G26640	-0.906471	4.80168	24.2057	8.65769e-07	1.27025e-05
AT2G30210	0.910861	4.79505	24.1957	8.70241e-07	1.27593e-05
AT1G49720	-1.00542	4.42231	24.1944	8.70849e-07	1.27595e-05
AT1G11950	-1.25638	3.13636	24.1829	8.76083e-07	1.28273e-05
AT5G36710	1.65709	1.58284	24.1754	8.79492e-07	1.28684e-05
AT4G13190	2.60485	0.0497074	24.1588	8.87119e-07	1.29711e-05
AT3G05730	1.53515	3.28798	24.1528	8.89887e-07	1.30026e-05
AT3G11390	3.40804	-0.698401	24.15	8.91179e-07	1.30126e-05
AT3G06160	2.5125	-0.040961	24.1468	8.92641e-07	1.3025e-05
AT1G72200	1.20873	3.53681	24.1399	8.95838e-07	1.30627e-05
AT5G02080	-1.6024	1.43515	24.1333	8.98938e-07	1.30989e-05
AT1G58170	1.59842	1.61693	24.1282	9.01327e-07	1.31247e-05
AT3G28100	-0.939533	4.10031	24.1199	9.05206e-07	1.31722e-05
AT2G16370	0.92021	4.68506	24.1159	9.07082e-07	1.31905e-05
AT1G68250	1.97136	3.31043	24.1139	9.08041e-07	1.31954e-05
AT5G45830	-1.40476	1.74545	24.1061	9.11712e-07	1.32397e-05
AT5G55560	2.57959	0.384895	24.1028	9.13297e-07	1.32537e-05
AT5G03960	1.91237	1.75565	24.0866	9.20979e-07	1.33533e-05
ATCG01050	1.72901	4.58557	24.0857	9.21412e-07	1.33533e-05
AT3G29770	1.33825	2.40754	24.0783	9.24972e-07	1.33957e-05
AT1G75180	-0.805135	5.87125	24.0717	9.28151e-07	1.34326e-05
AT1G78100	0.861957	5.22033	24.0687	9.29603e-07	1.34445e-05
AT1G78660	0.886457	4.93607	24.0667	9.30562e-07	1.34492e-05
AT5G27230	-1.32313	2.31645	24.0048	9.60969e-07	1.38793e-05
AT1G76310	1.76521	1.44753	23.9945	9.66089e-07	1.39438e-05
AT4G34880	-1.83749	0.714088	23.9803	9.73288e-07	1.40335e-05
AT2G21640	-1.48971	1.52029	23.9796	9.73621e-07	1.40335e-05
AT1G62580	2.72724	0.293469	23.9691	9.78966e-07	1.41009e-05
AT4G07400	-1.10098	2.97747	23.9661	9.80486e-07	1.41133e-05
AT5G63820	-1.81908	0.743967	23.9371	9.95331e-07	1.43173e-05
AT1G10760	-1.07545	8.61954	23.9342	9.96825e-07	1.43291e-05
AT1G63440	1.02384	3.61987	23.9127	1.00804e-06	1.44805e-05
AT1G44790	1.06353	3.44423	23.8907	1.01965e-06	1.46374e-05
AT3G27400	2.05299	1.32034	23.8621	1.03491e-06	1.48465e-05
AT3G55310	-1.94572	0.545031	23.8396	1.04704e-06	1.50063e-05
AT3G62460	1.8045	2.24519	23.8389	1.04746e-06	1.50063e-05
AT1G29520	1.17172	3.00264	23.8283	1.05322e-06	1.50786e-05
AT2G39435	1.57444	1.72347	23.8214	1.05703e-06	1.51231e-05
AT5G57240	-1.55591	2.85369	23.8163	1.0598e-06	1.51525e-05
AT5G09610	-2.27286	1.30434	23.8132	1.06154e-06	1.51589e-05
AT4G13493	-1.17107	3.54929	23.8129	1.06167e-06	1.51589e-05
AT5G56320	1.70522	1.3939	23.8089	1.06391e-06	1.51807e-05
AT1G58160	3.54453	-0.357471	23.7959	1.07111e-06	1.52732e-05
AT1G51470	-1.79565	2.36737	23.7756	1.08245e-06	1.5422e-05
AT3G26460	-1.15635	3.63154	23.7747	1.08299e-06	1.5422e-05
AT3G09550	-1.34001	2.15756	23.7704	1.08541e-06	1.5446e-05
AT3G46710	-2.25697	-0.318304	23.7641	1.08896e-06	1.54805e-05
AT1G08520	-0.911001	7.72196	23.7635	1.08929e-06	1.54805e-05
AT5G62630	0.930969	4.74213	23.749	1.0975e-06	1.55869e-05
AT5G08120	-0.906806	4.27453	23.7356	1.10521e-06	1.56859e-05
AT4G14270	-0.806235	5.705	23.7253	1.1111e-06	1.5759e-05
AT5G44920	1.75956	1.36677	23.6658	1.14602e-06	1.62434e-05
AT3G02910	0.904583	5.62376	23.6632	1.14759e-06	1.62548e-05
AT4G32830	1.4928	1.89902	23.6572	1.15114e-06	1.62919e-05
AT2G35170	-1.43014	3.43065	23.6562	1.15174e-06	1.62919e-05
AT1G74100	0.815005	6.01348	23.6359	1.16396e-06	1.64539e-05
AT5G08640	0.871647	5.47866	23.5947	1.18913e-06	1.67986e-05
AT5G38140	-1.09832	3.73159	23.585	1.19513e-06	1.68712e-05
AT5G37760	-1.88732	0.481559	23.5832	1.19631e-06	1.68712e-05
AT4G25400	2.71048	0.0598635	23.5826	1.19665e-06	1.68712e-05
AT3G50570	1.93632	0.879219	23.565	1.20762e-06	1.70146e-05
AT4G29930	1.62066	1.51755	23.5467	1.21917e-06	1.71659e-05
AT4G29740	1.55294	1.80644	23.5453	1.22007e-06	1.71673e-05
AT2G43010	-0.796974	6.86123	23.5312	1.22907e-06	1.72825e-05
AT1G22380	-1.91649	1.22189	23.5291	1.23037e-06	1.72894e-05
AT5G17350	1.89564	0.990721	23.4876	1.25724e-06	1.76553e-05
AT5G50570	1.38916	2.15258	23.4561	1.27795e-06	1.79342e-05
AT2G03980	1.16233	3.11297	23.4372	1.29061e-06	1.81001e-05
AT1G27940	1.52205	2.66323	23.4312	1.29461e-06	1.81441e-05
AT2G37040	1.11533	8.27331	23.4067	1.31122e-06	1.83648e-05
AT5G28400	1.01971	4.00994	23.3942	1.31976e-06	1.84723e-05
AT5G37440	1.60454	1.69219	23.3806	1.32912e-06	1.85911e-05
AT1G09470	1.59367	1.77258	23.3729	1.33442e-06	1.8653e-05
AT4G13370	1.58299	1.71924	23.3558	1.3464e-06	1.8808e-05
AT2G43410	-0.796254	5.99059	23.3516	1.34933e-06	1.88288e-05
AT5G55150	-2.96068	-1.03638	23.3511	1.34965e-06	1.88288e-05
AT4G13280	2.38497	0.59806	23.3157	1.3747e-06	1.91657e-05
AT2G36990	-0.846419	7.3001	23.3125	1.37705e-06	1.91858e-05
AT4G33467	-1.37378	1.86838	23.3004	1.38573e-06	1.92941e-05
AT1G31690	3.26387	-0.494962	23.2751	1.40406e-06	1.95366e-05
AT2G36490	0.967653	4.24741	23.2604	1.41485e-06	1.96739e-05
AT1G61100	-0.809833	6.094	23.2469	1.42478e-06	1.9799e-05
AT5G27360	-0.810029	5.14902	23.2362	1.43276e-06	1.98969e-05
AT5G60890	1.24351	5.78503	23.2323	1.43562e-06	1.99237e-05
AT4G19850	-2.84624	-0.939643	23.2122	1.45076e-06	2.01207e-05
AT2G28610	-2.61517	-0.717458	23.2082	1.45375e-06	2.0149e-05
AT1G22690	-0.774175	5.70026	23.2012	1.45904e-06	2.02092e-05
AT5G35660	1.80224	6.07408	23.1985	1.46114e-06	2.02251e-05
AT4G19100	-0.957131	5.32386	23.1953	1.46352e-06	2.02449e-05
AT1G61670	0.863873	4.82224	23.1902	1.46744e-06	2.02859e-05
AT4G01660	0.821867	5.21422	23.1707	1.48237e-06	2.0479e-05
AT1G56320	1.48578	1.75909	23.1594	1.49115e-06	2.0587e-05
AT3G05360	1.29442	3.10908	23.1372	1.50841e-06	2.08118e-05
AT5G61660	-1.06832	3.74686	23.1282	1.51549e-06	2.0896e-05
AT4G14010	1.02091	4.03689	23.1164	1.52487e-06	2.10116e-05
AT2G23910	1.43862	2.44604	23.101	1.53709e-06	2.11663e-05
AT1G50460	-0.953856	4.76521	23.0956	1.54147e-06	2.12129e-05
AT2G35740	2.19967	0.963591	23.0935	1.54312e-06	2.12219e-05
AT1G18990	-2.25228	0.315012	23.0757	1.55746e-06	2.14053e-05
AT2G18550	-2.59539	-0.0821147	23.0577	1.57212e-06	2.15928e-05
AT1G23750	-0.941529	3.70676	23.0533	1.57568e-06	2.16277e-05
AT3G12145	1.35662	2.46856	23.0506	1.57797e-06	2.16452e-05
AT5G05290	1.77694	2.09151	23.0324	1.59291e-06	2.18262e-05
AT2G47485	1.46591	2.91342	23.0321	1.59322e-06	2.18262e-05
AT5G38030	1.20508	3.0498	23.0127	1.60935e-06	2.20331e-05
AT2G34390	2.45342	0.130962	23.0038	1.61681e-06	2.21209e-05
AT1G22360	1.00585	5.68845	22.9896	1.62876e-06	2.22702e-05
AT5G02270	0.828899	5.53146	22.965	1.64977e-06	2.2543e-05
AT2G21970	1.14299	6.26676	22.9599	1.65414e-06	2.25882e-05
AT1G78490	1.1312	3.26078	22.9537	1.65949e-06	2.26375e-05
AT2G33793	1.86354	0.983564	22.9533	1.65988e-06	2.26375e-05
AT3G05160	-0.858187	5.44653	22.9503	1.66245e-06	2.2658e-05
AT3G58350	2.38602	0.122254	22.876	1.728e-06	2.35364e-05
AT4G14650	1.95313	1.03367	22.8528	1.7489e-06	2.38059e-05
AT5G41580	-0.890256	4.20876	22.849	1.75237e-06	2.38379e-05
AT2G47380	1.10416	4.00242	22.838	1.76242e-06	2.39593e-05
AT2G42840	1.34901	7.54454	22.8223	1.77688e-06	2.41404e-05
AT1G24807	-1.33529	2.47261	22.8034	1.79446e-06	2.43637e-05
AT1G17710	-1.95435	0.285698	22.7961	1.80127e-06	2.44406e-05
AT1G14870	1.11658	5.14372	22.7863	1.81051e-06	2.45503e-05
AT2G03340	-0.766511	5.60378	22.7695	1.82642e-06	2.47502e-05
AT5G22890	1.02659	3.81138	22.7627	1.83285e-06	2.48216e-05
AT3G48080	1.74158	1.20689	22.7597	1.8358e-06	2.48349e-05
AT4G00080	1.97321	2.76419	22.7593	1.83617e-06	2.48349e-05
AT1G07370	1.17898	3.37091	22.7435	1.85126e-06	2.50232e-05
AT4G18197	1.11435	3.00648	22.7289	1.86539e-06	2.51982e-05
AT5G63420	-0.788497	5.58721	22.7231	1.87103e-06	2.52478e-05
AT5G19240	0.852955	5.27237	22.7227	1.87144e-06	2.52478e-05
AT3G19515	-0.792906	5.16721	22.7102	1.88364e-06	2.53963e-05
AT3G05330	1.41233	2.08221	22.7024	1.89134e-06	2.5484e-05
AT4G15740	2.50542	-0.118199	22.6881	1.90546e-06	2.5658e-05
AT4G00525	-1.51641	1.27316	22.6852	1.90832e-06	2.56803e-05
AT1G78865	2.34022	0.226385	22.6689	1.92456e-06	2.58825e-05
AT1G19250	3.06494	-0.387203	22.6592	1.93433e-06	2.59974e-05
AT2G43620	3.56714	4.00374	22.6538	1.93978e-06	2.60543e-05
AT1G56580	0.839099	7.05648	22.6432	1.95048e-06	2.61814e-05
AT2G32540	-0.946997	6.06647	22.6285	1.96548e-06	2.63632e-05
AT2G45190	-0.787334	5.44284	22.6275	1.9665e-06	2.63632e-05
AT1G64110	-1.52863	5.56484	22.6226	1.97151e-06	2.64138e-05
AT5G24630	-1.02124	3.39433	22.6092	1.98529e-06	2.65816e-05
AT3G21370	0.988625	6.12621	22.6076	1.98692e-06	2.65868e-05
AT5G38150	-0.848172	5.05222	22.5666	2.02981e-06	2.71406e-05
AT5G15790	-0.978151	3.45994	22.5656	2.03086e-06	2.71406e-05
AT1G23790	2.04384	0.63687	22.5536	2.04356e-06	2.72909e-05
AT4G25390	1.13656	2.90858	22.5526	2.04467e-06	2.72909e-05
AT3G29639	-2.60333	-0.00705651	22.5406	2.05751e-06	2.74451e-05
AT5G11510	1.24245	2.55863	22.5346	2.0639e-06	2.75006e-05
AT4G13100	0.942388	3.95114	22.5343	2.06426e-06	2.75006e-05
AT1G08650	0.930114	5.53877	22.4956	2.10624e-06	2.80424e-05
AT5G47650	1.09237	3.74552	22.4843	2.11865e-06	2.819e-05
AT1G77520	1.62318	1.69575	22.4806	2.12278e-06	2.82272e-05
AT5G26570	-0.793588	6.80908	22.4398	2.16829e-06	2.88144e-05
AT1G71710	-0.797776	5.92663	22.4345	2.17437e-06	2.88773e-05
AT5G48430	2.8507	-0.294981	22.4307	2.1786e-06	2.89154e-05
AT5G24670	-0.789506	5.75753	22.4246	2.18555e-06	2.89895e-05
AT4G14610	2.46714	0.837385	22.3917	2.22336e-06	2.94661e-05
AT3G41768	1.67906	9.61945	22.3909	2.22425e-06	2.94661e-05
AT1G18330	-0.847196	6.43036	22.3823	2.2342e-06	2.95795e-05
AT2G07725	1.86643	0.901355	22.3769	2.24049e-06	2.96444e-05
AT5G11060	-0.850931	5.55473	22.3576	2.26318e-06	2.99219e-05
AT5G15290	1.55993	2.55712	22.3567	2.26427e-06	2.99219e-05
AT1G02660	-1.64714	3.62097	22.3094	2.3207e-06	3.06484e-05
AT1G69770	0.90458	4.49978	22.2796	2.35692e-06	3.11076e-05
AT5G64510	-0.965981	3.75753	22.2711	2.36747e-06	3.12274e-05
AT4G31875	1.42612	2.26977	22.265	2.37495e-06	3.13067e-05
AT2G32870	1.13928	4.45318	22.2518	2.39138e-06	3.15038e-05
AT3G59200	1.98795	0.540641	22.2455	2.3992e-06	3.15872e-05
AT5G54250	-0.822524	5.24284	22.2367	2.41028e-06	3.17134e-05
AT5G05420	-1.75713	1.03586	22.2136	2.43941e-06	3.20769e-05
AT2G30620	0.801457	6.79266	22.2111	2.44253e-06	3.20981e-05
AT2G07774	2.54511	0.559445	22.1757	2.48799e-06	3.26632e-05
AT2G39430	0.960714	4.4962	22.1744	2.48965e-06	3.26632e-05
AT4G02700	1.82898	0.836117	22.1741	2.49013e-06	3.26632e-05
AT1G10682	0.826839	6.20039	22.1509	2.52038e-06	3.30397e-05
AT1G69410	0.793571	5.55871	22.1341	2.5425e-06	3.33088e-05
AT1G04330	2.46435	-0.0245024	22.133	2.54405e-06	3.33088e-05
AT4G22530	1.46121	2.95448	22.0933	2.59711e-06	3.39827e-05
AT3G26115	1.4104	1.87104	22.0817	2.61292e-06	3.41686e-05
AT1G05340	1.07398	3.24868	22.078	2.61796e-06	3.42135e-05
AT2G07715	1.69272	1.30731	22.0643	2.63663e-06	3.44363e-05
AT4G22810	1.32157	2.30347	22.0529	2.65234e-06	3.46203e-05
AT4G35060	1.07841	4.09264	22.0408	2.66922e-06	3.48192e-05
AT3G61810	1.94585	1.00647	22.0226	2.69463e-06	3.51292e-05
AT2G04340	1.09876	3.42545	22.0182	2.70074e-06	3.51873e-05
AT3G21700	1.14433	2.80078	22.0162	2.70354e-06	3.52023e-05
AT1G56680	2.78612	-0.167232	22.0107	2.71139e-06	3.52575e-05
AT5G17550	0.963265	4.02578	22.0104	2.7117e-06	3.52575e-05
AT5G24470	-1.1624	4.59055	22.0097	2.71275e-06	3.52575e-05
AT3G57586.1	-2.26602	-0.0637502	21.9857	2.74696e-06	3.56803e-05
AT5G46530	1.81272	0.953069	21.9807	2.75399e-06	3.57435e-05
AT3G24840	1.11558	2.93374	21.9799	2.75519e-06	3.57435e-05
AT2G35380	1.15594	2.98655	21.9771	2.75919e-06	3.57737e-05
AT5G24330	1.85884	0.795175	21.9669	2.77397e-06	3.59435e-05
AT5G46660	-2.37027	-0.186932	21.9639	2.77835e-06	3.59782e-05
AT4G33930	3.15545	-0.60011	21.9549	2.7913e-06	3.61238e-05
AT5G64401	-1.70381	0.876205	21.9538	2.79298e-06	3.61238e-05
AT2G28120	-1.19919	3.33224	21.9501	2.79835e-06	3.61713e-05
AT1G17240	2.30288	0.0628353	21.9441	2.80704e-06	3.62615e-05
AT3G14150	-0.851857	4.35378	21.9267	2.83264e-06	3.65701e-05
AT4G11080	1.3754	2.36258	21.9196	2.84318e-06	3.66839e-05
AT2G35150	2.77809	-0.497001	21.9055	2.86412e-06	3.69317e-05
AT1G52910	-1.29226	2.6628	21.8926	2.88344e-06	3.71584e-05
AT4G27150	5.39831	4.8977	21.8805	2.90171e-06	3.73677e-05
AT3G26510	-0.851737	6.54472	21.8795	2.9032e-06	3.73677e-05
AT5G43500	1.12497	4.17577	21.8387	2.96551e-06	3.81467e-05
AT3G29810	-0.865069	4.23988	21.8136	3.00466e-06	3.86269e-05
AT4G08620	-2.32343	-0.258198	21.8093	3.01141e-06	3.86903e-05
AT4G21020	1.06437	3.88906	21.8048	3.01848e-06	3.87577e-05
AT1G67860	1.60539	3.3097	21.775	3.06569e-06	3.93403e-05
AT5G51720	0.833822	6.96659	21.7497	3.10632e-06	3.98377e-05
AT2G42800	2.53483	0.338671	21.7106	3.17042e-06	4.06352e-05
AT5G02540	-1.53775	2.70584	21.7091	3.17278e-06	4.0641e-05
AT4G34020	-0.809024	4.98775	21.6855	3.21211e-06	4.112e-05
AT3G16130	-1.43508	2.10675	21.675	3.22967e-06	4.132e-05
AT1G16900	-0.836246	4.48561	21.6309	3.30478e-06	4.22556e-05
AT4G03820	1.01236	3.54689	21.6294	3.30751e-06	4.22651e-05
AT5G54060	1.85717	1.36726	21.6207	3.32255e-06	4.24318e-05
AT1G15460	2.06396	0.731258	21.6089	3.34299e-06	4.26672e-05
AT5G45480	0.888221	4.26549	21.6074	3.34563e-06	4.26753e-05
AT2G21630	-1.03133	3.1481	21.6037	3.35198e-06	4.27307e-05
AT3G10940	0.880558	5.54977	21.586	3.38317e-06	4.31025e-05
AT1G73680	-0.831971	5.87684	21.5823	3.38973e-06	4.31603e-05
AT2G40960	-0.867808	4.48913	21.5732	3.40576e-06	4.33385e-05
AT5G38900	2.99525	0.715912	21.5572	3.43437e-06	4.36764e-05
AT2G05630	-0.968801	4.20202	21.548	3.45082e-06	4.38409e-05
AT1G01420	-0.842046	4.42094	21.5473	3.452e-06	4.38409e-05
AT2G12462	1.30181	3.23691	21.5465	3.45348e-06	4.38409e-05
AT5G63530	0.813374	5.18742	21.5196	3.50228e-06	4.44339e-05
AT2G01008	1.67812	2.11308	21.5129	3.51465e-06	4.45642e-05
AT3G29410	-1.66586	1.19315	21.5047	3.52961e-06	4.47273e-05
AT5G54370	-1.19984	4.29873	21.4568	3.61883e-06	4.58306e-05
AT2G02010	-1.59598	2.98823	21.4132	3.70209e-06	4.68572e-05
AT3G28040	-0.788743	7.1384	21.4036	3.72067e-06	4.70643e-05
AT2G46970	-1.90221	0.65276	21.3595	3.80727e-06	4.81312e-05
AT3G09405	1.71642	1.14277	21.3434	3.83931e-06	4.85075e-05
AT3G29590	1.86784	1.45644	21.3378	3.85068e-06	4.86223e-05
AT4G09950	1.7419	1.32285	21.3339	3.85844e-06	4.86914e-05
ATCG00040	2.04465	4.03475	21.3324	3.86141e-06	4.86999e-05
AT1G80800	1.44971	1.9299	21.3272	3.87201e-06	4.88048e-05
AT1G59740	0.952325	3.86557	21.3239	3.87863e-06	4.88593e-05
AT3G28740	1.47902	6.91321	21.312	3.90277e-06	4.91342e-05
AT2G24762	-1.03759	4.07965	21.3027	3.92178e-06	4.93444e-05
AT1G80090	2.58404	0.33562	21.2885	3.95095e-06	4.96821e-05
AT5G13900	1.50931	1.55083	21.2868	3.95449e-06	4.96917e-05
AT2G19650	1.65606	4.50752	21.2859	3.95639e-06	4.96917e-05
AT5G66940	2.67294	-0.239962	21.2768	3.9751e-06	4.98973e-05
AT1G65710	1.97451	0.637577	21.2663	3.99702e-06	5.01429e-05
AT2G05510	1.29045	7.13699	21.2488	4.03358e-06	5.05718e-05
AT1G35250	1.74083	1.35286	21.2457	4.04025e-06	5.06255e-05
AT3G11550	1.03607	3.52448	21.2085	4.11929e-06	5.15856e-05
AT1G20050	0.796067	5.16161	21.204	4.12905e-06	5.16774e-05
AT1G08500	1.53165	1.57745	21.1901	4.159e-06	5.20217e-05
AT4G23990	1.05937	3.83823	21.1889	4.16167e-06	5.20246e-05
AT5G25210	-1.3458	2.22513	21.1766	4.18842e-06	5.23282e-05
AT2G15800.1	-2.93937	-0.917737	21.172	4.1985e-06	5.24234e-05
AT4G30850	1.07775	3.35335	21.1622	4.22005e-06	5.26615e-05
AT1G76410	-1.05549	3.16304	21.1437	4.2611e-06	5.31426e-05
AT2G38940	-1.28025	4.52478	21.1366	4.2768e-06	5.33072e-05
AT3G20570	1.14102	3.12753	21.1298	4.29205e-06	5.34661e-05
AT4G05040	1.10415	3.56329	21.1244	4.30414e-06	5.35853e-05
AT5G25140	1.1494	2.62313	21.1203	4.3134e-06	5.36692e-05
AT5G51080	1.58586	1.68376	21.114	4.32765e-06	5.38151e-05
AT1G17700	-1.11248	2.71821	21.0982	4.36328e-06	5.42264e-05
AT1G50310	-1.99712	-0.00505979	21.0656	4.43824e-06	5.51258e-05
AT4G03460	3.53671	-0.75652	21.0502	4.47395e-06	5.55071e-05
AT1G58280	1.1017	2.85929	21.0502	4.47415e-06	5.55071e-05
AT3G19850	-1.15495	3.15731	21.0442	4.48813e-06	5.56481e-05
AT2G32510	1.49661	1.54736	21.037	4.50487e-06	5.58232e-05
AT3G01420	0.945404	7.98933	21.0293	4.52312e-06	5.60167e-05
AT5G24990	1.06507	3.33982	21.0267	4.52921e-06	5.60595e-05
AT2G07711	1.57508	2.41189	21.0244	4.53473e-06	5.60952e-05
AT4G24340	1.53161	1.49147	21.0089	4.57164e-06	5.6519e-05
AT3G12870	1.80518	1.01401	21.0072	4.57552e-06	5.65342e-05
AT4G33360	0.902593	4.37545	21.0012	4.59005e-06	5.66807e-05
ATCG00540	1.66474	4.15194	20.9524	4.70838e-06	5.81082e-05
AT2G41660	0.952708	4.68854	20.9471	4.72149e-06	5.82363e-05
AT2G02070	-0.74185	6.10275	20.9413	4.73568e-06	5.83579e-05
AT3G59060	-0.826456	7.19457	20.9409	4.73683e-06	5.83579e-05
AT1G63050	-0.862228	4.05895	20.9299	4.76388e-06	5.86572e-05
AT5G05410	0.934361	3.84062	20.9237	4.77947e-06	5.88151e-05
AT1G77270	1.64469	1.52552	20.9203	4.78799e-06	5.88859e-05
AT3G13980	-1.05739	4.22274	20.9135	4.80486e-06	5.90592e-05
AT3G59040	-0.75963	5.94176	20.8916	4.86011e-06	5.9704e-05
AT5G43070	1.04792	3.19084	20.8759	4.90028e-06	6.01627e-05
AT3G17680	1.4592	2.14493	20.8716	4.9111e-06	6.02607e-05
AT1G19485	1.03514	4.54308	20.8572	4.94841e-06	6.06836e-05
AT3G24670	0.927136	3.71293	20.8251	5.03204e-06	6.16736e-05
AT3G51400	-1.61796	1.03006	20.8208	5.0431e-06	6.17736e-05
AT5G10120	1.32106	3.50495	20.7942	5.11382e-06	6.26038e-05
AT3G25930	1.22937	3.79731	20.7922	5.11918e-06	6.26335e-05
AT1G62250	-0.786543	5.9449	20.7869	5.13338e-06	6.27711e-05
AT5G57785	0.795832	5.47529	20.7702	5.17826e-06	6.32835e-05
AT4G09900	-0.807369	5.06692	20.7579	5.21172e-06	6.36559e-05
AT3G17160	1.01753	3.96699	20.7498	5.23366e-06	6.38873e-05
AT3G03260	-2.52662	-0.733413	20.7465	5.24277e-06	6.39618e-05
AT4G06744	0.810024	5.43726	20.7267	5.29736e-06	6.45907e-05
AT3G28917	-2.54382	-0.930816	20.7073	5.3511e-06	6.52087e-05
AT1G48100	1.09291	4.36356	20.6688	5.45986e-06	6.6496e-05
AT1G46554	1.52107	1.87752	20.6504	5.51244e-06	6.70634e-05
AT5G15350	-0.95264	6.6298	20.6503	5.51275e-06	6.70634e-05
AT3G55400	-0.747522	6.06649	20.6472	5.52166e-06	6.71334e-05
AT3G21520	2.44594	-0.178249	20.6415	5.53815e-06	6.72955e-05
AT3G07960	1.61167	1.30772	20.6346	5.55839e-06	6.75028e-05
AT1G68850	1.34703	2.72899	20.6309	5.56908e-06	6.75941e-05
AT2G35930	1.11538	3.15621	20.6287	5.57526e-06	6.76306e-05
AT1G08160	1.16388	3.00855	20.6168	5.61002e-06	6.80135e-05
AT2G36870	-0.804807	7.28123	20.6147	5.6164e-06	6.80248e-05
AT4G15096	-2.80995	-1.13737	20.6144	5.61734e-06	6.80248e-05
AT5G11590	1.15045	2.95854	20.6078	5.63673e-06	6.82207e-05
AT2G29330	1.1558	3.47995	20.5964	5.67038e-06	6.85891e-05
AT3G45260	-1.04018	4.06008	20.5923	5.68255e-06	6.86889e-05
AT5G39730	0.898556	4.46509	20.5914	5.68509e-06	6.86889e-05
AT3G26445	1.52914	1.5753	20.5884	5.69411e-06	6.87588e-05
AT2G29910	1.1171	2.97982	20.584	5.70708e-06	6.88764e-05
AT2G36400	-0.855086	4.56094	20.5614	5.77479e-06	6.96541e-05
AT1G21130	0.974411	7.4542	20.552	5.80316e-06	6.99567e-05
AT5G08150	-2.19205	1.13298	20.5458	5.82205e-06	7.01133e-05
AT4G31310	0.88058	4.27029	20.5456	5.82274e-06	7.01133e-05
AT5G07240	-0.872714	5.3397	20.5147	5.91765e-06	7.12158e-05
AT5G61190	-0.882633	3.74739	20.5079	5.93865e-06	7.14282e-05
AT3G46670	-0.774752	5.46242	20.5006	5.96139e-06	7.16612e-05
AT3G05155	1.75895	1.03853	20.4912	5.99075e-06	7.19735e-05
AT1G20900	0.953824	3.71001	20.4785	6.03042e-06	7.24064e-05
AT4G19090	1.50414	1.93708	20.4775	6.03358e-06	7.24064e-05
AT3G62860	-0.983646	3.82403	20.4761	6.03792e-06	7.24176e-05
AT3G03440	0.907709	3.84054	20.472	6.05093e-06	7.25021e-05
AT1G67830	-0.821954	4.75847	20.4718	6.05178e-06	7.25021e-05
AT4G17215	1.20502	2.34638	20.4622	6.08206e-06	7.2824e-05
AT5G07650	1.95452	0.972476	20.4592	6.09161e-06	7.28973e-05
AT5G25570	2.04677	0.457593	20.4572	6.0981e-06	7.29339e-05
AT4G30870	-0.979636	3.05367	20.4548	6.10571e-06	7.2984e-05
AT2G23010	0.921585	3.8394	20.4531	6.11103e-06	7.30066e-05
AT2G40170	1.04544	3.52508	20.444	6.14009e-06	7.32662e-05
AT2G07695	2.26513	0.124736	20.4424	6.14541e-06	7.32662e-05
AT5G07660	-1.19163	2.21013	20.4419	6.14679e-06	7.32662e-05
AT5G41590	-1.49631	1.24311	20.4414	6.14863e-06	7.32662e-05
ATCG01200	1.38067	2.40237	20.441	6.14997e-06	7.32662e-05
AT2G22720	-0.74418	5.96255	20.4116	6.24496e-06	7.43562e-05
AT3G44490	-2.32327	-0.580064	20.4048	6.26729e-06	7.45804e-05
AT1G02650	-2.30931	0.443217	20.3892	6.31853e-06	7.51481e-05
AT4G14548	2.01211	0.564264	20.3817	6.34324e-06	7.53999e-05
AT1G51960	-2.27803	-0.626686	20.3722	6.37503e-06	7.57355e-05
AT4G05070	-0.724426	5.958	20.3688	6.38623e-06	7.58262e-05
AT2G38390	1.08731	3.47741	20.3653	6.39786e-06	7.5922e-05
AT2G14660	1.15497	2.81574	20.3601	6.41542e-06	7.60879e-05
AT4G24660	-0.937503	3.89664	20.3577	6.42352e-06	7.61193e-05
AT1G75960	-1.36474	1.67753	20.3562	6.42858e-06	7.61193e-05
AT3G46970	-0.798658	7.50236	20.3561	6.42879e-06	7.61193e-05
AT1G60590	-0.773253	6.79192	20.3498	6.4499e-06	7.63268e-05
AT3G45700	1.57017	1.41137	20.3404	6.4819e-06	7.66244e-05
AT4G21215	-0.929846	3.70202	20.3403	6.48224e-06	7.66244e-05
AT1G53830	1.06502	3.52252	20.3361	6.49634e-06	7.67483e-05
AT5G47635	1.99499	0.370123	20.3187	6.55575e-06	7.74073e-05
AT2G39210	0.941299	4.31215	20.3098	6.58631e-06	7.7725e-05
AT3G60900	1.69396	1.37972	20.3009	6.61682e-06	7.80418e-05
AT3G25905	-1.99658	0.264138	20.2925	6.6461e-06	7.83437e-05
AT4G04630	-1.20101	3.24304	20.2864	6.66737e-06	7.85509e-05
AT4G38700	-1.06761	2.79181	20.2684	6.73042e-06	7.92499e-05
AT4G17000	2.04558	0.852559	20.2652	6.7416e-06	7.93377e-05
AT4G38320	1.1737	3.33536	20.2554	6.77633e-06	7.97024e-05
AT4G23590	1.95795	0.487115	20.2538	6.78173e-06	7.97218e-05
AT5G49000	1.40273	1.72867	20.2435	6.81849e-06	8.01098e-05
AT4G16146	-0.943647	3.51849	20.2055	6.95511e-06	8.16698e-05
AT5G03870	1.74372	1.03259	20.1994	6.97756e-06	8.18882e-05
AT4G22470	1.70941	2.04225	20.1885	7.01728e-06	8.2309e-05
AT3G05030	-0.89876	6.22933	20.1754	7.06571e-06	8.28082e-05
AT5G46430	0.843534	6.26057	20.1748	7.06762e-06	8.28082e-05
AT3G12170	1.81644	0.742115	20.1641	7.10762e-06	8.32311e-05
AT5G54095	-2.53979	-0.458916	20.1449	7.17928e-06	8.40121e-05
AT5G54640	0.855035	4.25536	20.1441	7.18221e-06	8.40121e-05
AT1G01240	-0.949118	4.41273	20.1425	7.18798e-06	8.40335e-05
AT3G24310	-2.3265	-0.736543	20.1294	7.23756e-06	8.45416e-05
AT1G03820	2.02419	2.63179	20.1289	7.23939e-06	8.45416e-05
AT1G70940	-0.955465	7.20963	20.1195	7.2753e-06	8.49144e-05
AT2G32940	-1.08643	2.73712	20.1164	7.28694e-06	8.50036e-05
AT2G43530	-0.909562	3.96624	20.0973	7.35986e-06	8.58072e-05
AT5G62230	-1.15515	2.33022	20.086	7.40381e-06	8.62724e-05
AT2G33560	1.66315	1.05499	20.0755	7.4446e-06	8.66572e-05
AT3G63430	1.84664	1.02981	20.0754	7.44497e-06	8.66572e-05
AT1G78000	0.834372	6.19918	20.0716	7.45971e-06	8.67813e-05
AT3G29330	1.61596	1.12092	20.0599	7.5054e-06	8.72651e-05
AT2G01890	-0.872825	5.85545	20.0326	7.61324e-06	8.84706e-05
AT5G14470	-1.79372	1.99212	20.029	7.62774e-06	8.85908e-05
AT2G07170	1.20712	2.40936	20.022	7.65575e-06	8.88676e-05
AT1G66350	1.64095	1.31099	20.0108	7.70054e-06	8.92949e-05
AT2G22590	1.41923	1.73342	20.0107	7.70094e-06	8.92949e-05
AT1G25510	1.43268	1.70581	19.9663	7.88195e-06	9.1344e-05
AT3G47295	1.19422	5.02421	19.9509	7.94573e-06	9.20329e-05
AT5G64890	2.74453	-0.620665	19.9439	7.97497e-06	9.23214e-05
AT1G72670	1.37468	1.94121	19.9297	8.03407e-06	9.29551e-05
AT3G05950	-3.1616	-1.29163	19.9066	8.13211e-06	9.40383e-05
AT1G25450	0.945214	4.6917	19.9042	8.14199e-06	9.40576e-05
AT1G70880	-0.981329	3.10996	19.9041	8.14262e-06	9.40576e-05
AT1G34245	1.90768	0.713424	19.8995	8.1623e-06	9.42339e-05
AT3G20260	1.03578	3.32134	19.8963	8.17564e-06	9.43367e-05
AT5G46220	1.76674	1.39939	19.8859	8.22031e-06	9.48007e-05
AT1G15910	-0.801427	4.9317	19.8764	8.26158e-06	9.51964e-05
AT5G22390	1.03468	3.09431	19.8759	8.26356e-06	9.51964e-05
AT1G15760	2.23372	0.0529081	19.8576	8.34283e-06	9.60576e-05
AT1G78850	1.22642	8.11162	19.84	8.41999e-06	9.68936e-05
AT4G11590	3.70058	-0.827629	19.8388	8.4253e-06	9.69023e-05
AT5G07322	1.521	1.80482	19.8347	8.44367e-06	9.70612e-05
AT5G47220	-2.34151	1.93839	19.8144	8.53382e-06	9.80445e-05
AT2G28630	-2.22977	3.82802	19.7979	8.60775e-06	9.88406e-05
AT3G10340	0.959926	4.9424	19.7946	8.62246e-06	9.89561e-05
AT4G26555	-0.744234	5.28247	19.7905	8.64105e-06	9.9116e-05
AT4G20235	-1.83768	1.04082	19.778	8.698e-06	9.97155e-05
AT3G46720	2.00451	0.973903	19.7699	8.73485e-06	0.000100052
AT3G02870	0.797911	4.8964	19.7695	8.73676e-06	0.000100052
AT5G18010	-2.22422	0.375705	19.7671	8.74741e-06	0.00010012
AT5G23460	1.41671	2.09843	19.7644	8.75973e-06	0.000100207
AT5G15340	-1.36506	1.40273	19.7634	8.76461e-06	0.000100209
AT1G49140	0.796019	4.87931	19.7617	8.77218e-06	0.000100242
AT3G06750	-0.906638	5.34255	19.7531	8.81165e-06	0.000100639
AT4G30470	0.764819	5.31602	19.7509	8.82198e-06	0.000100703
AT2G18490	1.64623	1.0288	19.749	8.83085e-06	0.00010075
AT3G01513	1.59371	1.08516	19.7382	8.88075e-06	0.000101265
AT4G15960	1.47154	1.87173	19.7322	8.90884e-06	0.000101531
AT2G28420	2.48156	-0.400364	19.7261	8.93736e-06	0.000101802
AT3G05110	-2.31403	-0.712864	19.7185	8.97292e-06	0.000102152
AT5G08280	-0.827133	7.78893	19.7041	9.04078e-06	0.00010287
AT1G58602	0.839176	5.83481	19.6856	9.1288e-06	0.000103816
AT1G58180	-0.742478	5.11577	19.6828	9.14225e-06	0.000103913
AT1G50360	0.914025	4.08955	19.6775	9.16721e-06	0.000104141
AT1G56520	-0.994419	3.8841	19.6743	9.1826e-06	0.00010426
AT2G38160	1.96478	0.893085	19.6474	9.31275e-06	0.000105682
AT2G34080	1.1773	3.18072	19.6414	9.3424e-06	0.000105962
AT1G50420	-0.813162	4.65996	19.6377	9.36048e-06	0.00010611
AT2G29670	-1.25461	7.21789	19.6182	9.45623e-06	0.000107139
AT2G26760	1.4381	1.58065	19.6056	9.51882e-06	0.00010779
AT4G24020	-0.732019	6.73957	19.6002	9.54595e-06	0.00010804
AT1G19530	1.19403	3.80147	19.595	9.57197e-06	0.000108258
AT5G49510	0.778344	4.94346	19.5943	9.57537e-06	0.000108258
AT1G05170	0.846327	4.41666	19.5863	9.61539e-06	0.000108653
AT2G18300	-0.725926	6.72653	19.5839	9.62791e-06	0.000108737
AT4G35783	3.03718	-0.760298	19.5775	9.65989e-06	0.00010904
ATCG01060	2.05246	2.52541	19.5649	9.72391e-06	0.000109704
AT3G23800	0.984753	3.21668	19.5574	9.76196e-06	0.000110075
AT3G10570	1.29933	2.09815	19.5561	9.76864e-06	0.000110092
AT4G05120	1.67116	0.959069	19.5531	9.78399e-06	0.000110207
AT1G73655	-0.711584	5.72458	19.5386	9.85877e-06	0.000110991
AT2G36650	2.01109	0.32342	19.5359	9.87276e-06	0.000111089
AT3G29320	-0.882264	8.14007	19.4892	1.01169e-05	0.000113776
AT1G64370	0.757003	6.74699	19.484	1.01446e-05	0.000114027
AT1G49210	-2.45497	-0.573758	19.4828	1.01507e-05	0.000114037
AT2G16586	1.40017	5.8369	19.48	1.0166e-05	0.000114148
AT5G59030	-0.757321	5.8278	19.474	1.01979e-05	0.000114446
AT3G54460	0.76181	5.24264	19.466	1.02406e-05	0.000114864
AT3G29670	1.50581	1.48723	19.4411	1.0375e-05	0.000116311
AT5G67270	1.21161	2.16576	19.4274	1.04495e-05	0.000117083
ATCG00390	1.16503	6.26166	19.4219	1.04796e-05	0.000117325
AT5G64130	0.757672	6.10174	19.4215	1.0482e-05	0.000117325
AT2G43610	1.00456	5.01542	19.4144	1.05212e-05	0.000117701
AT1G59590	1.18497	2.33307	19.4127	1.05304e-05	0.000117742
AT5G12050	-1.33184	4.21448	19.3937	1.06355e-05	0.000118856
AT1G58725	-2.41731	-0.0284565	19.3721	1.07567e-05	0.000120146
AT1G02280	-0.727412	6.00892	19.3698	1.07695e-05	0.000120227
AT3G21460	2.51103	0.358325	19.3628	1.08093e-05	0.000120588
AT2G35830	0.753429	6.05514	19.3621	1.08132e-05	0.000120588
ATCG00710	1.78162	2.11627	19.3576	1.08386e-05	0.00012076
AT5G62360	-1.26591	2.05848	19.3574	1.084e-05	0.00012076
AT5G49630	0.877538	3.80437	19.3554	1.08512e-05	0.000120822
AT1G21400	-1.11211	6.0964	19.3543	1.08576e-05	0.00012083
AT1G19396	1.9196	0.501852	19.3401	1.09384e-05	0.000121665
AT1G73290	2.34883	0.000992117	19.3188	1.10612e-05	0.000122967
AT1G58520	1.21787	7.19178	19.3078	1.11249e-05	0.000123586
AT2G02080	-0.848434	4.7875	19.3072	1.11285e-05	0.000123586
AT1G66130	-0.704627	6.00863	19.3048	1.11425e-05	0.000123677
AT1G79530	0.937077	5.4186	19.2938	1.12072e-05	0.000124282
AT5G52750	2.17973	0.525752	19.2935	1.12087e-05	0.000124282
AT2G45480	1.7858	0.765251	19.2622	1.13938e-05	0.000126269
AT4G34650	-0.773231	4.60414	19.2601	1.14068e-05	0.000126347
AT2G42110	2.37061	-0.131262	19.2521	1.14547e-05	0.000126812
AT1G32540	-0.911973	3.92138	19.2491	1.14723e-05	0.000126941
AT2G38010	0.810508	4.39459	19.2474	1.14828e-05	0.00012699
AT1G27290	-0.828651	5.77429	19.2449	1.14975e-05	0.000127087
AT1G76110	-0.707994	5.61563	19.238	1.15393e-05	0.000127483
AT3G16470	0.795547	6.48047	19.2134	1.16889e-05	0.000129069
AT5G11230	1.15684	2.53558	19.1992	1.1776e-05	0.000129964
ATCG00500	2.35033	3.0767	19.1824	1.18802e-05	0.000131045
AT3G10185	0.980079	3.27772	19.1675	1.19732e-05	0.000132003
AT3G58120	-1.12425	4.54329	19.1291	1.22169e-05	0.00013462
AT5G57560	-1.01442	5.65697	19.1243	1.22474e-05	0.000134886
AT4G35730	1.32229	1.83114	19.1194	1.22789e-05	0.000135163
AT1G43580	0.790782	4.83747	19.1143	1.2312e-05	0.000135458
AT3G29030	0.885789	4.52175	19.1033	1.23828e-05	0.000136165
AT5G02180	-0.76552	5.30069	19.0956	1.24328e-05	0.000136645
AT3G06520	-1.0972	2.86908	19.0937	1.24453e-05	0.000136712
AT1G24320	1.71472	0.836552	19.0727	1.25829e-05	0.000138153
AT2G34585	0.804396	4.49445	19.0519	1.2721e-05	0.000139597
AT1G78410	3.14747	-0.988575	19.0471	1.27529e-05	0.000139875
AT1G35612.1	1.21711	3.30667	19.0351	1.28339e-05	0.00014069
AT2G46310	-1.21349	3.35186	19.0302	1.28667e-05	0.000140977
AT1G49870	1.56443	1.14644	19.0288	1.28763e-05	0.00014101
AT5G44190	-0.840886	7.92667	19.0257	1.28968e-05	0.000141162
AT3G57500	3.32879	-1.10453	19.0205	1.29324e-05	0.000141479
AT3G46280	0.892025	4.1586	18.999	1.30787e-05	0.000143006
AT5G48360	0.926747	4.53632	18.9959	1.30998e-05	0.000143163
AT4G23340	2.74235	-0.654317	18.9759	1.32377e-05	0.000144596
AT4G34131	0.77171	5.22256	18.9603	1.33465e-05	0.00014571
AT4G32220.1	-2.08036	-0.42335	18.9536	1.33934e-05	0.000146146
AT2G37030	-2.70366	-1.12518	18.9489	1.34269e-05	0.000146437
AT5G55340	1.72483	0.943968	18.942	1.34753e-05	0.000146889
AT5G37000	-1.02284	2.8619	18.9393	1.34945e-05	0.000147023
AT2G01320	-0.7844	6.23027	18.9298	1.35619e-05	0.000147683
AT3G07610	-0.768382	4.56039	18.9243	1.36009e-05	0.000148031
AT1G21360	-1.46782	1.57412	18.9199	1.36321e-05	0.000148295
AT1G08300	1.08272	2.65824	18.9149	1.36681e-05	0.000148611
AT1G13640	0.816027	4.82444	18.9133	1.36797e-05	0.000148661
AT4G38540	1.20522	2.61775	18.9067	1.37268e-05	0.000149097
AT5G57110	-0.727142	5.72852	18.8947	1.38136e-05	0.000149963
AT5G17600	-0.771575	4.62878	18.8824	1.39032e-05	0.000150815
AT3G43510.1	1.16317	2.75266	18.882	1.39062e-05	0.000150815
AT3G03420	0.923021	3.6898	18.8788	1.39293e-05	0.000150988
AT4G03210	1.22971	4.59187	18.8675	1.40117e-05	0.000151804
AT1G48470	2.053	0.977181	18.8665	1.40192e-05	0.000151808
AT5G05965	-1.46758	1.60345	18.8518	1.41277e-05	0.000152898
ATCG00720	1.50187	4.24775	18.8509	1.41342e-05	0.000152898
AT1G23970	1.01723	2.98678	18.8493	1.41466e-05	0.000152954
AT2G23590	0.964246	3.43607	18.8455	1.41748e-05	0.000153154
AT1G32940	1.05893	2.9598	18.8444	1.41827e-05	0.000153154
AT5G04750	0.804939	5.23739	18.8439	1.41866e-05	0.000153154
AT4G01440	1.12411	2.64952	18.8424	1.41972e-05	0.00015319
AT5G07330	1.07824	2.94208	18.8404	1.42125e-05	0.000153277
AT5G10730	0.861421	4.2117	18.8367	1.42404e-05	0.0001535
AT5G16340	-1.06778	2.52893	18.8278	1.43068e-05	0.000154138
AT1G75340	-0.769473	4.59455	18.8104	1.44381e-05	0.000155474
AT1G35710	-0.96923	2.93268	18.809	1.44484e-05	0.000155499
AT1G70090	-1.03621	4.83116	18.8081	1.4455e-05	0.000155499
AT2G24180	-0.708701	6.76558	18.8043	1.44842e-05	0.000155734
AT5G41270	-1.14831	2.98527	18.7886	1.46039e-05	0.000156942
AT2G36200	0.984334	3.37794	18.7871	1.4615e-05	0.000156982
AT5G09970	-1.65305	0.629018	18.7845	1.46349e-05	0.000157117
AT1G73360	1.23249	2.2074	18.7457	1.49361e-05	0.000160269
AT1G35160	0.767702	5.97524	18.7371	1.50036e-05	0.000160912
AT4G04790	1.19121	2.4384	18.7309	1.50525e-05	0.000161356
AT5G24410	1.68234	1.66167	18.7289	1.50683e-05	0.000161444
AT5G55820	0.981202	3.20967	18.7256	1.50945e-05	0.000161643
AT3G58470	-0.921413	4.21489	18.7239	1.51073e-05	0.000161699
AT1G20020	-1.07465	9.21091	18.7139	1.5187e-05	0.000162471
AT1G29270	2.47651	-0.424958	18.7015	1.52864e-05	0.000163452
AT5G34780	-2.38254	-0.725013	18.6791	1.54669e-05	0.000165232
AT5G61420	0.746498	5.51074	18.6789	1.54685e-05	0.000165232
AT4G32340	-0.760028	5.12306	18.6589	1.56313e-05	0.000166888
AT3G04440	1.88049	0.672295	18.6306	1.58656e-05	0.000169304
AT1G18240.1	-2.39516	0.059663	18.6294	1.58756e-05	0.000169326
AT1G66730	0.966612	4.40643	18.6238	1.59218e-05	0.000169687
AT5G39830	-0.699435	5.9635	18.6234	1.59254e-05	0.000169687
AT1G21680	-0.757498	7.39905	18.6111	1.60284e-05	0.0001707
[truncated: 3,450 more rows]
