# Supplementary material for: Natural Variation Identifies ICARUS1, a Universal Gene Required for Cell Proliferation and Growth at High Temperatures in Arabidopsis thaliana
Source: PLoS Genet. 2015 May 7;11(5):e1005085. doi: 10.1371/journal.pgen.1005085 (PMC4423873; doi:10.1371/journal.pgen.1005085)
Supplement: S2 Table — logFC: log fold change; logCPM: log counts per million; LR: likelihood ratio; p-value: p-value for the differential expression; FDR: False Discovery Rate. A negative log fold change indicates that the gene is down regulated in Col-0 compared to Sij-4 and vice versa. (XLS) [file pgen.1005085.s011.xls]

## Sheet: Supplemental Table 2.txt
gene.name	logFC	logCPM	LR	p-value	FDR
AT2G15555	-9.31131	4.69676	388.934	1.41202e-86	2.98614e-82
AT5G49440	9.55702	5.83441	298.535	6.869e-67	7.26329e-63
AT3G47250	9.29743	5.69766	287.544	1.7048e-64	1.20177e-60
AT1G20390.1	9.28797	5.91789	280.845	4.91354e-63	2.59779e-59
AT2G11240.1	8.87701	6.57594	273.496	1.96319e-61	8.30351e-58
AT1G24880	7.62075	5.00631	269.68	1.3323e-60	4.6959e-57
AT3G57470	9.09787	4.5288	246.403	1.57973e-55	4.77259e-52
AT1G27540	8.28808	4.47009	240.316	3.35635e-54	8.8725e-51
AT1G67105	-7.75052	7.78642	237.974	1.0875e-53	2.55538e-50
AT1G13650	6.6538	5.48624	237.637	1.28805e-53	2.72396e-50
AT4G23290	8.50906	4.37098	235.819	3.20908e-53	5.9121e-50
AT3G47290	7.79043	4.59857	235.731	3.3547e-53	5.9121e-50
AT1G35115.1	8.21584	4.42735	233.548	1.00368e-52	1.63276e-49
AT5G46510	8.89524	4.33018	231.067	3.48848e-52	5.2696e-49
AT2G46450	6.07499	5.49444	226.691	3.14027e-51	4.42736e-48
AT4G16940	-4.56037	5.61615	207.557	4.68766e-47	6.19592e-44
AT4G15440	-5.32046	4.27572	203.766	3.14814e-46	3.91629e-43
AT1G63880	6.52302	4.44416	190.759	2.17105e-43	2.55075e-40
AT3G47350	7.46916	3.80907	182.707	1.24301e-41	1.38354e-38
AT1G55990	7.28157	3.97562	177.941	1.36478e-40	1.44312e-37
AT4G03060	-4.65402	4.37145	176.34	3.05279e-40	3.07431e-37
AT3G28160.1	6.83708	3.83787	173.06	1.58831e-39	1.5268e-36
AT1G34418	6.26125	3.71177	163.449	1.99607e-37	1.83534e-34
AT2G16367	-4.22143	4.70599	162.407	3.37174e-37	2.97106e-34
AT3G24070	6.95668	3.39075	153.802	2.55858e-35	2.16435e-32
AT5G14840	5.68935	4.43161	147.221	7.02015e-34	5.71009e-31
AT1G24996	7.49752	2.931	143.437	4.71623e-33	3.69403e-30
AT1G11280	4.49261	4.52498	141.76	1.09766e-32	8.15516e-30
AT5G48412	5.30481	3.81619	141.722	1.11831e-32	8.15516e-30
AT4G23300	6.02831	3.27072	140.502	2.06797e-32	1.45778e-29
AT2G15292	7.44141	2.90096	137.723	8.38037e-32	5.71704e-29
AT2G04110	5.40052	3.37503	134.37	4.53388e-31	2.99633e-28
AT4G16870.1	4.2912	4.64645	133.905	5.73212e-31	3.67342e-28
AT5G24240	-4.24577	4.09138	132.241	1.325e-30	8.2415e-28
AT5G10140	-3.62621	5.56898	127.355	1.55369e-29	9.38786e-27
AT1G09860	-5.5617	2.21453	123.956	8.61485e-29	5.06074e-26
AT5G28350	4.56306	4.1678	122.42	1.86787e-28	1.06761e-25
AT3G47680	5.12335	3.38093	122.268	2.01714e-28	1.12259e-25
AT3G42658.1	-4.52344	2.48689	120.418	5.12305e-28	2.77801e-25
AT3G62530	5.631	7.00727	118.451	1.38154e-27	7.30419e-25
AT1G01020	6.10286	2.67143	117.724	1.9928e-27	1.02789e-24
AT5G41750	-3.92943	3.22908	117.435	2.30533e-27	1.16079e-24
AT4G38932	4.85935	3.90831	113.47	1.70267e-26	8.37396e-24
AT3G24927	6.02067	2.59181	110.047	9.57115e-26	4.60024e-23
AT4G04410.1	6.87477	2.41334	109.287	1.40417e-25	6.59897e-23
AT5G26290	-4.42837	6.35122	108.949	1.66535e-25	7.65625e-23
AT5G10400	4.15223	3.82452	104.07	1.95284e-24	8.78694e-22
AT1G57800	-5.32418	1.83224	103.738	2.30891e-24	1.01727e-21
AT5G43740	4.21509	3.71779	103.01	3.33449e-24	1.43914e-21
AT5G17090	-5.9995	1.39808	102.398	4.54212e-24	1.92114e-21
AT1G52905	6.40689	2.15929	101.896	5.85271e-24	2.42692e-21
AT5G46490	4.31728	3.30135	101.038	9.02315e-24	3.66964e-21
AT1G02220	4.19049	3.26323	99.4978	1.9638e-23	7.83592e-21
AT3G27990	5.01238	2.71964	99.0637	2.44515e-23	9.57593e-21
AT3G14210	3.59734	5.06274	98.9055	2.64847e-23	1.01812e-20
AT2G03710	5.01365	2.6826	98.8703	2.69598e-23	1.01812e-20
AT1G35320	5.85999	2.30055	98.1715	3.83676e-23	1.4235e-20
AT5G28626.1	-3.31515	3.84396	97.9294	4.33578e-23	1.58092e-20
AT3G44670	3.3002	5.39948	97.1616	6.38924e-23	2.29017e-20
AT2G41440	6.21358	2.10392	96.4878	8.97974e-23	3.16506e-20
AT2G25964	-2.98747	4.06321	94.2631	2.7625e-22	9.57728e-20
AT5G63020	3.68254	3.80887	93.4042	4.2634e-22	1.45423e-19
AT4G01020	4.00468	3.50295	89.3993	3.22657e-21	1.0831e-18
AT3G53230	3.38531	4.90317	88.5202	5.03195e-21	1.66274e-18
AT2G19310	3.22693	4.62575	88.1998	5.91654e-21	1.92497e-18
AT3G01700	-5.47591	1.22982	85.0445	2.91727e-20	9.34764e-18
AT3G26170	-3.10932	3.50577	83.1488	7.61031e-20	2.40213e-17
AT2G46440	4.73583	2.41007	83.1055	7.77901e-20	2.41927e-17
AT4G23260	4.22095	3.62251	83.0508	7.99733e-20	2.45112e-17
AT2G27000	4.88656	2.42979	81.4213	1.82382e-19	5.51003e-17
AT5G03435	-5.27058	1.03705	79.5062	4.80719e-19	1.43187e-16
AT1G64240.1	-5.68702	0.833753	79.2908	5.36096e-19	1.57463e-16
AT3G44480	3.05672	6.14334	78.3547	8.6104e-19	2.49442e-16
AT1G56650	3.92952	4.13839	77.4155	1.38526e-18	3.95886e-16
AT2G43920	3.90981	4.29829	76.5664	2.12935e-18	6.0042e-16
AT1G18030	4.65849	2.16321	76.3105	2.42391e-18	6.74485e-16
AT2G38870	3.65366	3.50263	75.5073	3.64058e-18	9.99883e-16
AT1G25054	4.3765	2.17426	73.9981	7.81911e-18	2.11998e-15
AT3G44970	3.60776	6.47758	73.4373	1.03885e-17	2.78095e-15
AT5G17880	-2.31688	5.0141	73.353	1.08418e-17	2.86603e-15
AT5G59630	-4.53084	1.13817	73.1688	1.19024e-17	3.10756e-15
AT1G52000	-3.06082	5.23041	73.0742	1.24868e-17	3.22037e-15
AT2G06002	-4.15364	2.85742	72.5461	1.63173e-17	4.15757e-15
AT1G65190	2.6772	4.89055	71.2068	3.21683e-17	8.09876e-15
AT2G15042	-4.97457	1.05419	70.2357	5.26259e-17	1.30933e-14
AT4G12480	3.66531	3.40854	70.0468	5.79128e-17	1.42412e-14
AT1G24793	3.10911	3.72183	69.7443	6.75112e-17	1.64106e-14
AT3G47360	4.15861	2.13593	69.6334	7.14161e-17	1.71626e-14
AT3G25020	4.82919	1.92018	68.4737	1.28584e-16	3.05538e-14
AT5G33370	4.31144	2.67142	68.374	1.35251e-16	3.17809e-14
AT5G18840	-3.47579	2.20551	68.3474	1.37089e-16	3.18589e-14
AT1G61190	3.04146	6.11815	68.069	1.57876e-16	3.62909e-14
AT5G42730	4.59752	1.96612	67.768	1.83906e-16	4.18198e-14
AT4G12310	2.75235	6.08864	67.7347	1.87045e-16	4.2081e-14
AT1G72840	4.14173	2.37084	67.6646	1.93809e-16	4.31439e-14
AT5G43520	5.93372	1.61022	67.4539	2.15672e-16	4.75108e-14
AT3G03855	4.91364	1.69558	66.3098	3.85328e-16	8.40096e-14
AT1G63350	-3.17421	2.17516	65.9227	4.6897e-16	1.01202e-13
AT1G48700	-3.99278	1.59864	65.3538	6.25887e-16	1.337e-13
AT4G13900	2.858	4.14534	64.799	8.29401e-16	1.75402e-13
AT2G23330.1	5.81966	1.26592	64.7042	8.70304e-16	1.8223e-13
AT4G12010	4.29334	2.52417	64.0924	1.18717e-15	2.46141e-13
AT3G26460	-2.54747	5.14458	63.4429	1.6508e-15	3.38944e-13
AT2G41470	-4.69235	0.611473	62.9001	2.17458e-15	4.3992e-13
AT2G36540	-3.79076	1.34589	62.8914	2.18421e-15	4.3992e-13
AT4G16880	2.3921	4.97028	62.6219	2.50456e-15	4.99682e-13
AT5G47240	-2.4171	5.20738	62.1558	3.17338e-15	6.27203e-13
AT1G35290	3.81953	2.38145	61.8653	3.67771e-15	7.20149e-13
AT4G24890	-4.41937	1.30443	61.6823	4.03599e-15	7.83056e-13
AT4G16960	-2.32625	4.14593	61.6095	4.18783e-15	8.0513e-13
AT4G29770	-4.89226	0.942331	61.1876	5.18884e-15	9.88591e-13
AT3G54366	-2.29789	5.2203	60.9999	5.70769e-15	1.07773e-12
AT4G03230	2.87516	3.35094	60.9716	5.79049e-15	1.08369e-12
AT1G03410	3.47154	3.18418	60.7935	6.33856e-15	1.17586e-12
AT3G44740	4.36639	1.68015	60.1303	8.87811e-15	1.63265e-12
AT5G66052	3.86052	2.67682	58.9904	1.58441e-14	2.88854e-12
AT1G02820	2.47008	5.96936	58.779	1.76413e-14	3.1887e-12
AT5G44750	2.30779	5.17295	58.7622	1.77927e-14	3.18882e-12
AT3G61950	-2.75731	3.50049	58.0502	2.55507e-14	4.54073e-12
AT5G54710	4.35069	2.54365	57.9726	2.65792e-14	4.68414e-12
AT4G28900.1	-3.06358	2.11464	57.792	2.91346e-14	5.09205e-12
AT2G03330	-2.28175	4.39715	57.234	3.86916e-14	6.70697e-12
AT1G23110	6.69371	1.77277	56.9859	4.38945e-14	7.547e-12
AT5G15960	2.95358	3.52877	56.1922	6.57223e-14	1.12088e-11
AT2G40100	2.98576	3.55109	56.0792	6.96081e-14	1.17766e-11
AT3G08770	2.75238	4.23613	55.6414	8.69735e-14	1.45977e-11
AT1G68945	3.39777	2.7488	55.5372	9.17073e-14	1.52711e-11
AT5G53048	5.75068	1.41352	55.141	1.12185e-13	1.85351e-11
AT4G32200	3.85228	1.78074	54.9373	1.24439e-13	2.04003e-11
AT1G37150	-3.22231	1.52953	54.3731	1.6582e-13	2.69751e-11
AT2G04190	-4.93854	0.318904	54.2195	1.79301e-13	2.89455e-11
AT5G25980	3.16154	4.11655	54.0528	1.95173e-13	3.12691e-11
AT1G69840	2.90876	3.42122	54.0333	1.97123e-13	3.13441e-11
AT4G39540	2.6635	5.44796	53.7775	2.24527e-13	3.5435e-11
AT4G15450	-2.13143	4.34127	53.1286	3.12407e-13	4.89392e-11
AT5G12020	3.70748	2.18085	53.1093	3.15493e-13	4.90591e-11
AT5G02760	-2.12586	4.40018	52.9447	3.43074e-13	5.29586e-11
AT3G47030	5.62937	0.893999	52.3287	4.69452e-13	7.19419e-11
AT1G29410	4.12697	1.54676	51.9512	5.68959e-13	8.65636e-11
AT1G68050	-2.44316	3.62844	51.8367	6.03146e-13	9.11095e-11
AT5G59670	-3.02111	1.56467	51.1088	8.73841e-13	1.31064e-10
AT3G62725.1	-3.68151	0.859446	50.9469	9.48976e-13	1.41331e-10
AT5G48880	2.24486	5.87167	50.8427	1.00074e-12	1.47998e-10
AT5G64685.1	-3.2239	1.68232	50.787	1.02953e-12	1.51198e-10
AT3G18320	3.09388	2.79683	50.761	1.04325e-12	1.52156e-10
AT5G28520	-4.81539	2.17454	50.3699	1.27329e-12	1.84436e-10
AT1G78450	-2.19769	3.8956	50.1812	1.40181e-12	2.01671e-10
AT3G29776.1	4.00737	1.40013	50.0501	1.49872e-12	2.14155e-10
AT5G35760	-4.49395	1.20441	49.9005	1.61742e-12	2.29566e-10
AT4G22230	-3.65735	1.03919	49.7299	1.76437e-12	2.48753e-10
AT5G27220	-2.93815	2.18844	49.2059	2.30457e-12	3.22761e-10
AT1G45616	4.72855	0.90433	49.1319	2.39316e-12	3.32965e-10
AT2G42170	4.87192	1.422	49.0831	2.45342e-12	3.39118e-10
AT5G22300	2.08519	5.01365	48.4398	3.40584e-12	4.67706e-10
AT5G66740	3.79997	2.0794	48.3489	3.56746e-12	4.8674e-10
AT2G10608	-4.60004	-0.052236	48.1247	3.99953e-12	5.42193e-10
AT3G57586.1	-3.8474	0.769815	47.9923	4.27892e-12	5.76373e-10
AT3G41979	2.35853	4.54233	47.9545	4.36217e-12	5.83868e-10
AT3G44300	2.27287	4.77325	47.925	4.4285e-12	5.89018e-10
AT4G01350	3.28251	2.10772	47.7254	4.90292e-12	6.48043e-10
AT5G15360	-3.85019	2.97696	47.6739	5.03345e-12	6.61165e-10
AT4G37550	-2.38774	5.9374	47.5759	5.29156e-12	6.901e-10
AT1G17870	2.57152	4.76556	47.5657	5.31901e-12	6.901e-10
AT5G17040	4.51317	0.897519	47.0121	7.05512e-12	9.09766e-10
AT2G13800	3.15458	2.12244	46.5569	8.89964e-12	1.14066e-09
AT4G36140	2.39037	4.00211	46.4006	9.63883e-12	1.22796e-09
AT4G22235	-3.77034	0.876469	46.2329	1.04997e-11	1.32963e-09
AT4G04330	-2.03696	5.29204	46.1338	1.10447e-11	1.39032e-09
AT1G02300	-2.08195	4.63882	46.0192	1.17101e-11	1.46536e-09
AT1G70080	-4.0165	0.00667637	45.8244	1.2934e-11	1.59972e-09
AT1G66725	2.31083	3.77313	45.8243	1.29351e-11	1.59972e-09
AT3G43580	4.90375	0.800223	45.5887	1.45881e-11	1.79366e-09
AT3G22840	4.06301	8.00385	45.5624	1.4785e-11	1.80737e-09
AT1G04580	-4.2271	-0.230306	45.2407	1.74246e-11	2.11779e-09
AT2G14080	2.19712	4.51749	45.1589	1.81681e-11	2.19554e-09
AT1G24800	2.09362	5.86224	45.1432	1.8314e-11	2.20059e-09
AT3G22060	2.40474	3.71169	45.1263	1.84728e-11	2.20714e-09
AT1G22590	2.29302	4.01543	44.9892	1.98125e-11	2.3539e-09
AT5G55896.1	3.47009	4.61198	44.7722	2.21349e-11	2.61513e-09
AT3G57920	3.07977	1.96185	44.624	2.38747e-11	2.80501e-09
AT4G23600	-2.4759	4.11432	44.481	2.56843e-11	3.00095e-09
AT4G13630	2.47881	3.77131	44.462	2.59348e-11	3.01357e-09
AT4G02540	2.69892	3.70159	44.4091	2.66451e-11	3.07783e-09
AT1G02920	2.69324	4.04304	44.3993	2.67789e-11	3.07783e-09
AT1G71340	2.17715	4.19449	44.0511	3.19907e-11	3.65696e-09
AT1G58684	2.77149	7.55835	43.9296	3.40408e-11	3.8704e-09
AT5G19470	-4.28165	0.343785	43.897	3.46123e-11	3.91434e-09
AT1G09500	2.47832	3.32349	43.6936	3.84034e-11	4.31998e-09
AT1G29720	2.55199	3.43463	43.6461	3.93463e-11	4.40262e-09
AT1G52880	2.94676	2.53762	43.3941	4.47524e-11	4.98118e-09
AT1G63070	-3.30925	0.718285	43.2664	4.77717e-11	5.2894e-09
AT5G62210	2.70876	3.79387	43.0309	5.38812e-11	5.93479e-09
AT1G74810	4.15884	3.64903	42.8889	5.79377e-11	6.34853e-09
AT4G09680	2.13833	4.31872	42.82	6.0014e-11	6.54215e-09
AT5G40910	2.01793	4.68276	42.7533	6.2097e-11	6.7345e-09
AT3G44630	2.06357	5.96027	42.4325	7.31643e-11	7.87313e-09
AT5G46660	-4.11854	-0.217499	42.4278	7.33406e-11	7.87313e-09
AT2G39675	2.94432	2.10904	42.3851	7.49589e-11	8.00622e-09
AT3G29590	2.9032	2.3478	42.3451	7.65064e-11	8.10646e-09
AT4G11810	-2.79826	1.44866	42.3411	7.66641e-11	8.10646e-09
AT5G23940	2.05115	4.79795	42.0458	8.91623e-11	9.38111e-09
AT5G35450	2.59906	3.34536	41.8371	9.92042e-11	1.0386e-08
AT5G02490	2.31322	4.38851	41.4335	1.21948e-10	1.27043e-08
AT4G11410	2.47553	3.48701	41.1345	1.42104e-10	1.47315e-08
AT4G36150	-2.1712	3.16818	41.0226	1.50482e-10	1.55238e-08
AT5G05590	-2.2746	2.72258	40.7916	1.69363e-10	1.73868e-08
AT3G21240	1.97382	4.42013	40.5331	1.93312e-10	1.97496e-08
AT5G28450	-1.95302	3.8237	40.2663	2.21597e-10	2.25305e-08
AT1G65970	2.06144	5.00075	40.1733	2.32401e-10	2.35158e-08
AT1G65450	3.96555	1.01505	40.1471	2.35535e-10	2.37195e-08
AT1G80970	4.83795	0.361425	40.0834	2.43346e-10	2.439e-08
AT3G43690.1	2.2728	3.23709	40.0725	2.44714e-10	2.44114e-08
AT2G30580	-1.90606	4.23074	39.8347	2.76394e-10	2.74422e-08
AT4G13150	2.09328	3.82645	39.2071	3.81154e-10	3.76666e-08
AT5G50550	2.31926	2.94877	38.9292	4.39465e-10	4.3227e-08
AT1G50290	-1.85757	4.7505	38.8869	4.49079e-10	4.39682e-08
AT3G43610	-1.75927	5.75797	38.8313	4.62054e-10	4.503e-08
AT5G44740	-1.94504	3.65337	38.5491	5.33938e-10	5.17969e-08
AT1G22900	3.78296	1.26479	38.4764	5.54202e-10	5.35172e-08
AT2G19650	2.25843	4.17648	38.3875	5.80013e-10	5.57551e-08
AT5G24470	-1.78598	5.3725	38.3	6.06634e-10	5.80502e-08
AT2G23910	2.57838	2.35403	38.2705	6.15874e-10	5.86689e-08
AT1G29440	2.62264	2.57421	38.1378	6.59209e-10	6.25154e-08
AT1G31600	2.06046	3.74574	38.0833	6.77891e-10	6.40002e-08
AT1G23940	-2.38065	1.85715	37.9585	7.22672e-10	6.79248e-08
AT3G46530	1.88465	5.60282	37.7985	7.84431e-10	7.34033e-08
AT2G42370	4.38857	0.51405	37.7458	8.05899e-10	7.508e-08
AT1G65370	2.73573	2.05669	37.6119	8.6315e-10	7.98727e-08
AT3G27900	-3.40818	-0.0137253	37.608	8.64898e-10	7.98727e-08
AT1G63390	-3.42153	2.14505	37.5653	8.84043e-10	8.12859e-08
AT2G38195	-3.27527	1.52734	37.4619	9.32163e-10	8.53393e-08
AT4G14690	3.59584	8.19412	37.2993	1.01323e-09	9.23612e-08
AT5G23410	3.09146	1.97885	37.2689	1.02913e-09	9.34075e-08
AT4G10560	-3.76794	-0.152151	37.2414	1.04377e-09	9.43316e-08
AT4G04990	-2.31112	2.47538	37.1803	1.07698e-09	9.69187e-08
AT2G45660	2.02398	4.37445	37.161	1.08767e-09	9.74663e-08
AT4G13810	2.35262	3.97922	37.0464	1.15351e-09	1.0293e-07
AT3G16530	2.19827	3.28281	36.8949	1.24674e-09	1.10782e-07
AT5G24150	2.25941	6.78042	36.8743	1.25994e-09	1.11486e-07
AT5G17220	2.16662	3.31532	36.8555	1.27218e-09	1.121e-07
AT2G33850	2.23018	4.15796	36.8252	1.29207e-09	1.13381e-07
AT4G01740	4.00342	0.883883	36.7587	1.33691e-09	1.1683e-07
AT1G02390	2.67618	3.11789	36.5246	1.50753e-09	1.31198e-07
AT1G35310	3.26011	1.68762	36.5131	1.51644e-09	1.31433e-07
AT2G22930	-2.73293	1.17875	36.3817	1.62221e-09	1.40027e-07
AT1G69480	2.28875	3.86059	35.9902	1.98315e-09	1.69894e-07
AT2G18150	3.3098	1.79983	35.9866	1.98676e-09	1.69894e-07
AT4G05050	2.60513	7.90359	35.9812	1.99232e-09	1.69894e-07
AT4G22960	-3.65299	0.574245	35.837	2.14537e-09	1.8221e-07
AT2G24110	-2.37279	1.93015	35.7124	2.28698e-09	1.93461e-07
AT5G44440	-2.77149	1.49186	35.6309	2.38476e-09	2.00928e-07
AT1G31550	-1.9175	3.34455	35.5893	2.43626e-09	2.04453e-07
AT5G05270	2.15305	6.42343	35.3004	2.82572e-09	2.36199e-07
AT5G47220	-2.66327	2.36964	35.2356	2.9214e-09	2.43236e-07
AT1G23935	-2.41778	2.01311	34.9716	3.34544e-09	2.77448e-07
AT4G25300	2.22945	3.34359	34.9385	3.40287e-09	2.81109e-07
AT4G34900	-2.54146	4.98722	34.9253	3.42592e-09	2.81912e-07
AT1G07400	3.09274	2.19967	34.7997	3.65425e-09	2.99535e-07
AT1G07780	-1.63965	5.02701	34.4204	4.44043e-09	3.62573e-07
AT1G43160	2.68154	2.69271	34.4088	4.46705e-09	3.63343e-07
AT1G16390	3.20115	3.18226	34.3356	4.63819e-09	3.75818e-07
AT5G49500	2.91555	1.50538	34.1322	5.14932e-09	4.1425e-07
AT2G20560	1.95663	4.30216	34.1313	5.15168e-09	4.1425e-07
AT1G53440	2.31177	3.44835	34.069	5.31913e-09	4.26094e-07
AT3G28770	2.95867	1.82159	33.981	5.56515e-09	4.4412e-07
AT2G47180	1.85196	4.59027	33.8992	5.80413e-09	4.61181e-07
AT5G03285	3.30865	1.66236	33.8869	5.84112e-09	4.61181e-07
AT2G01008	2.62971	2.18708	33.8858	5.84436e-09	4.61181e-07
AT5G63810	-1.96592	5.67693	33.8598	5.92313e-09	4.64953e-07
AT5G38430	2.79473	9.45979	33.8555	5.93613e-09	4.64953e-07
AT4G01525.1	-3.61501	-0.487678	33.8198	6.0461e-09	4.71819e-07
AT2G22590	1.99914	3.36146	33.5853	6.82056e-09	5.30298e-07
AT5G49480	2.19978	7.15802	33.5158	7.0689e-09	5.47594e-07
AT1G58807	2.04347	7.36142	33.4841	7.1849e-09	5.54549e-07
AT3G62550	-2.96818	6.31042	33.4346	7.36993e-09	5.66761e-07
AT5G09610	-2.93265	1.19431	33.3793	7.58264e-09	5.81006e-07
AT5G27280	-1.5679	5.00197	33.1878	8.36745e-09	6.38826e-07
AT3G05685	-2.57533	1.5916	33.1771	8.41366e-09	6.40044e-07
AT1G65960	2.15374	7.67141	33.1246	8.64387e-09	6.55199e-07
AT1G02770	3.89158	0.391221	33.0424	9.01708e-09	6.81047e-07
AT4G08620	-3.17906	-0.0281298	33.0134	9.15269e-09	6.88829e-07
AT3G28220	-1.6438	5.89977	32.5913	1.13723e-08	8.52845e-07
AT3G15590	1.71815	4.78409	32.5795	1.14416e-08	8.55003e-07
AT1G64110	-1.68843	5.6299	32.4986	1.19277e-08	8.88195e-07
AT3G54420	2.23842	2.65397	32.3266	1.30318e-08	9.67007e-07
AT3G06125	1.6554	4.80832	32.2983	1.32231e-08	9.77773e-07
AT4G04710	-2.94133	0.245208	32.286	1.3307e-08	9.80546e-07
AT5G46520	3.48627	1.29775	32.2617	1.34741e-08	9.89412e-07
AT2G43590	1.75802	4.86131	32.2514	1.35461e-08	9.91256e-07
AT4G36430	2.29734	3.18194	32.1477	1.42888e-08	1.042e-06
AT4G27730	-1.7166	3.71839	31.9784	1.55893e-08	1.13293e-06
AT2G41480	-2.05218	2.50124	31.947	1.58438e-08	1.14748e-06
AT3G02515.1	4.35669	-0.139344	31.9255	1.60203e-08	1.1563e-06
AT5G03360	4.1589	0.443254	31.8303	1.68248e-08	1.21024e-06
AT3G21620	-2.99011	0.0469145	31.7851	1.72211e-08	1.23416e-06
AT5G62280	-2.55695	4.60529	31.7791	1.7274e-08	1.23416e-06
AT3G27940	-2.5809	1.22086	31.7646	1.74038e-08	1.23925e-06
AT2G15230	-1.52484	4.81188	31.752	1.75171e-08	1.24312e-06
AT1G31355	4.26761	-0.148364	31.7028	1.7966e-08	1.27072e-06
AT3G62460	2.59256	2.12993	31.5929	1.90122e-08	1.34023e-06
AT3G54830	-1.65865	5.26099	31.5182	1.97582e-08	1.3882e-06
AT5G18050	-3.18982	0.132188	31.4516	2.04469e-08	1.43182e-06
AT3G16410	-1.68383	4.36931	31.4246	2.07333e-08	1.44337e-06
AT3G15750	-1.74469	3.78622	31.4232	2.07483e-08	1.44337e-06
AT5G03200	2.0077	3.27447	31.408	2.0912e-08	1.44999e-06
AT1G68190	-2.12182	4.84458	31.2656	2.25027e-08	1.55519e-06
AT3G02870	1.67494	5.35754	31.253	2.265e-08	1.56027e-06
AT1G71380	-2.61316	1.456	31.2327	2.28875e-08	1.57151e-06
AT1G54120	-2.22195	2.00494	31.1983	2.32972e-08	1.59446e-06
AT1G65560	2.3001	3.1697	31.0046	2.57414e-08	1.75606e-06
AT4G18510	3.2369	0.887389	30.8985	2.71885e-08	1.84882e-06
AT1G65200	-3.86891	-0.740638	30.8693	2.76005e-08	1.87082e-06
AT1G49630	1.7994	4.23019	30.7052	3.0036e-08	2.0294e-06
AT1G26560	1.63473	4.98591	30.5482	3.25667e-08	2.19338e-06
AT4G11830	1.76935	5.42482	30.48	3.37331e-08	2.26472e-06
AT3G10150	2.55869	1.61124	30.3756	3.55985e-08	2.38239e-06
AT2G02770	2.12881	2.71217	30.3614	3.58597e-08	2.39046e-06
AT5G47250	-1.98976	3.08255	30.3568	3.5945e-08	2.39046e-06
AT1G64250.1	-2.60612	0.818735	30.3462	3.61407e-08	2.39594e-06
AT5G14760	1.85355	4.23203	30.2616	3.77519e-08	2.49493e-06
AT5G44260	-2.49582	3.70205	30.1064	4.08987e-08	2.69447e-06
AT1G19050	1.86668	4.14497	30.062	4.18449e-08	2.74825e-06
AT5G59340	3.586	0.362072	29.9393	4.45782e-08	2.9187e-06
AT3G26480	4.17403	-0.264652	29.8141	4.75516e-08	3.10377e-06
AT1G34315	3.2046	0.694973	29.6523	5.16915e-08	3.36361e-06
AT4G22880	2.72937	2.64755	29.54	5.47749e-08	3.55331e-06
AT2G16890	1.83864	3.36755	29.3455	6.0556e-08	3.91633e-06
AT2G04050	3.18341	0.826117	29.2483	6.36715e-08	4.10526e-06
AT5G43440	2.99564	3.82166	29.2375	6.4027e-08	4.11564e-06
AT2G22660	-1.83479	6.65699	29.1049	6.85625e-08	4.39381e-06
AT2G26355	2.38505	3.64569	28.9154	7.56103e-08	4.83084e-06
AT4G22513	2.81766	3.04134	28.8936	7.64661e-08	4.8708e-06
AT5G56030	2.32558	8.67226	28.7874	8.07735e-08	5.12972e-06
AT3G21020.1	-2.43011	1.06697	28.7496	8.23659e-08	5.21519e-06
AT5G59530	2.18634	2.43729	28.7188	8.3687e-08	5.28302e-06
AT1G70430	-2.2862	2.61136	28.6471	8.68451e-08	5.46607e-06
AT5G44565	-3.16694	0.755766	28.6201	8.80653e-08	5.52643e-06
AT1G61430	2.16956	2.45861	28.574	9.0183e-08	5.64257e-06
AT1G62150	2.29543	1.92019	28.5265	9.24268e-08	5.7659e-06
AT1G16620.1	-3.06794	0.0291633	28.5101	9.32097e-08	5.79765e-06
AT4G33550	2.96413	4.55247	28.4634	9.54842e-08	5.9217e-06
AT2G04450	-2.80155	0.586781	28.3831	9.95309e-08	6.15462e-06
AT3G06435	-2.61588	0.493149	28.372	1.00104e-07	6.16547e-06
AT5G49555	-1.47943	5.24433	28.3684	1.00289e-07	6.16547e-06
AT3G05150	-2.06558	2.37017	28.1804	1.10515e-07	6.77443e-06
AT1G58848	2.09691	6.57121	28.0557	1.17875e-07	7.20467e-06
AT5G42800	3.28235	2.70108	27.8935	1.28182e-07	7.81209e-06
AT3G11010	2.62116	1.38022	27.8441	1.31497e-07	7.99106e-06
AT1G06640	1.76798	5.62642	27.8254	1.32773e-07	8.04552e-06
AT1G14540	3.14434	1.18819	27.8002	1.34514e-07	8.12772e-06
AT4G15280	-2.64821	0.463643	27.7218	1.40072e-07	8.43945e-06
AT3G26380	1.66522	4.05448	27.6719	1.43732e-07	8.63536e-06
AT1G24807	-1.85727	2.59507	27.6251	1.47253e-07	8.80804e-06
AT5G58770	1.62086	5.60555	27.6227	1.47439e-07	8.80804e-06
AT1G27940	2.18543	2.78778	27.6081	1.48558e-07	8.84985e-06
AT2G27830	-1.94394	4.55852	27.5887	1.50053e-07	8.9138e-06
AT3G42670	-1.59528	3.71636	27.5487	1.5319e-07	9.07304e-06
AT1G78230	1.6925	4.38045	27.5392	1.5394e-07	9.07304e-06
AT1G49700	3.74796	-0.233909	27.5382	1.5402e-07	9.07304e-06
AT5G47590	3.52283	0.709404	27.3861	1.66623e-07	9.78815e-06
AT3G27860	3.14147	0.52844	27.3222	1.72221e-07	1.0089e-05
AT5G42840	-3.23266	1.96909	27.2696	1.76974e-07	1.03388e-05
AT4G14103	-2.41504	0.907071	27.1165	1.91551e-07	1.11596e-05
AT1G16530	3.79259	-0.218625	27.0703	1.96189e-07	1.13984e-05
AT5G51795	3.31354	0.355951	27.044	1.98878e-07	1.15129e-05
AT3G04070	-1.74394	3.25891	27.0404	1.99249e-07	1.15129e-05
AT3G17590	2.08918	2.83342	26.8679	2.1785e-07	1.25534e-05
AT1G76955	-1.62054	4.32664	26.8406	2.20944e-07	1.26971e-05
AT1G74290	2.80918	1.17467	26.8278	2.22419e-07	1.27472e-05
AT1G43650	2.47141	1.3857	26.7991	2.25737e-07	1.29024e-05
AT5G27895.1	-2.8476	0.582167	26.7483	2.31761e-07	1.3211e-05
AT1G09850	1.68063	4.26535	26.6933	2.38445e-07	1.35555e-05
AT4G29740	2.38946	2.24143	26.6637	2.42126e-07	1.37278e-05
AT3G26165	-1.63978	4.29627	26.6265	2.46838e-07	1.39576e-05
AT4G13860	3.30599	1.59063	26.5944	2.50975e-07	1.41536e-05
AT5G26300	-3.13143	-0.614979	26.5543	2.56237e-07	1.4412e-05
AT4G27370	2.01941	2.34549	26.5423	2.57827e-07	1.44629e-05
AT2G28630	-2.28059	2.29113	26.4522	2.70136e-07	1.51133e-05
AT1G58235	-1.40265	4.7326	26.3996	2.77593e-07	1.54895e-05
AT2G47880	-2.42344	1.68736	26.3624	2.82998e-07	1.57496e-05
AT1G01060	1.91531	6.64222	26.3489	2.84978e-07	1.58182e-05
AT2G41650	2.09084	4.14241	26.3396	2.86358e-07	1.58532e-05
AT4G22520	2.6215	1.65104	26.3066	2.91297e-07	1.60845e-05
AT2G38220	-2.45498	1.41752	26.192	3.09095e-07	1.70227e-05
AT2G14660	1.88765	2.96068	26.1598	3.14295e-07	1.7242e-05
AT4G00330	1.8319	4.31224	26.1573	3.14707e-07	1.7242e-05
AT2G01020	1.71041	6.67394	26.1315	3.18934e-07	1.74284e-05
AT1G18990	-2.59303	0.587087	26.0772	3.28043e-07	1.788e-05
AT1G49032	-1.70438	3.78794	26.0369	3.34954e-07	1.82098e-05
AT2G05630	-1.547	3.81246	25.9833	3.4438e-07	1.86742e-05
AT2G24980	-2.81252	4.66886	25.9696	3.46832e-07	1.87591e-05
AT3G24982	2.78534	1.52603	25.9156	3.56678e-07	1.92424e-05
AT1G21120	-1.71923	4.70589	25.8983	3.59895e-07	1.93666e-05
AT1G61180	1.69154	3.92128	25.831	3.72662e-07	2.00027e-05
AT2G25270	2.30207	1.81812	25.7944	3.79787e-07	2.03335e-05
AT4G22070	-2.26791	1.76289	25.773	3.84017e-07	2.0508e-05
AT5G50335	-2.85587	1.88425	25.7674	3.85148e-07	2.05166e-05
AT1G06100	2.82403	1.26576	25.718	3.95119e-07	2.09731e-05
AT4G20235	-2.58225	1.16931	25.7132	3.96109e-07	2.09731e-05
AT1G65060	2.22006	5.88007	25.7104	3.96692e-07	2.09731e-05
AT3G24360	-2.14416	1.77803	25.6839	4.02174e-07	2.12099e-05
AT4G12270	-2.27916	1.4635	25.6251	4.14617e-07	2.18117e-05
AT4G33467	-1.94774	3.26516	25.5138	4.39224e-07	2.30489e-05
AT5G65870	2.05942	2.75402	25.4995	4.42501e-07	2.31634e-05
AT2G41100	1.99832	4.40277	25.3466	4.78987e-07	2.50114e-05
AT1G61300	1.74793	5.00279	25.333	4.82376e-07	2.51263e-05
AT4G26870	1.74079	5.40779	25.3113	4.87835e-07	2.53483e-05
AT5G38005	3.2745	0.830163	25.2773	4.96511e-07	2.57358e-05
AT5G49080.1	-2.85465	3.82203	25.218	5.12023e-07	2.6475e-05
AT2G39920	-2.73929	0.68103	25.1651	5.26265e-07	2.7145e-05
AT1G53940	-1.81212	2.17961	25.1242	5.37544e-07	2.76593e-05
AT3G16700	-2.06326	2.15777	25.0435	5.60512e-07	2.87711e-05
AT3G60920	-3.44685	-0.536729	25.0088	5.70693e-07	2.92228e-05
AT1G63600	-3.76307	-0.811657	24.9782	5.79828e-07	2.96188e-05
AT5G51930	-2.97074	-0.543524	24.9717	5.81773e-07	2.96466e-05
AT4G06536	2.55754	1.09064	24.9451	5.89859e-07	2.99864e-05
AT3G12710	-1.78125	4.11721	24.9091	6.00989e-07	3.04789e-05
AT5G48670	3.22866	0.0360261	24.8913	6.06549e-07	3.06873e-05
AT5G54095	-2.93131	-0.590796	24.8093	6.3291e-07	3.19446e-05
AT5G06630	-3.21151	3.58911	24.791	6.38965e-07	3.21734e-05
AT5G05220	-2.88571	-0.407529	24.7168	6.64034e-07	3.32662e-05
AT4G22490	2.33644	3.92952	24.7167	6.6405e-07	3.32662e-05
AT3G20200	2.04245	2.62572	24.7118	6.65756e-07	3.32662e-05
AT4G04955	-1.74833	4.22038	24.7083	6.6696e-07	3.32662e-05
AT1G31580	2.11032	5.50975	24.6379	6.91765e-07	3.44222e-05
AT1G61410	-2.42066	0.664671	24.5931	7.08061e-07	3.51504e-05
AT3G26290	1.78234	6.37821	24.5139	7.37766e-07	3.65393e-05
AT4G22517	2.49564	2.1247	24.493	7.45814e-07	3.68516e-05
AT4G22485	2.44624	6.37938	24.4518	7.61905e-07	3.75589e-05
AT3G29639	-2.49276	0.226967	24.4321	7.69746e-07	3.78572e-05
AT1G73330	3.14612	6.86041	24.4233	7.73274e-07	3.79425e-05
AT3G18090	-1.54529	3.48928	24.3173	8.17028e-07	3.99965e-05
AT2G24600	2.62042	1.07389	24.3004	8.24236e-07	4.02562e-05
AT2G01890	-1.5421	5.93182	24.2422	8.49521e-07	4.13955e-05
AT5G37130	-1.71644	6.23492	24.1895	8.73083e-07	4.24459e-05
AT4G01330	-1.5183	5.70607	24.1547	8.8898e-07	4.31196e-05
AT1G63090	1.75966	3.95442	24.0496	9.38864e-07	4.5435e-05
AT2G22200	-1.66673	3.01847	24.0315	9.47735e-07	4.57596e-05
AT5G62920	1.70589	4.2034	23.9828	9.71981e-07	4.68234e-05
AT4G15260	-1.48752	3.85743	23.7614	1.09046e-06	5.24115e-05
AT4G36490	-3.05423	-0.568439	23.7046	1.12311e-06	5.38584e-05
AT4G37010	2.01541	3.61124	23.6941	1.12926e-06	5.40305e-05
AT2G07712	2.96398	1.42294	23.6796	1.13782e-06	5.43173e-05
AT4G25790	-2.87917	1.40425	23.6112	1.179e-06	5.61565e-05
AT3G45390	-2.22767	1.1918	23.5746	1.20161e-06	5.71049e-05
AT2G07723	2.44602	1.62781	23.5411	1.22275e-06	5.79794e-05
AT3G09350	1.77698	4.81807	23.508	1.24395e-06	5.88526e-05
AT5G55450	2.94981	1.45176	23.4921	1.2543e-06	5.92096e-05
AT2G07000	-3.03778	-0.2311	23.4579	1.27678e-06	6.01365e-05
AT5G37340	-1.64261	3.25115	23.4123	1.30737e-06	6.14406e-05
AT5G08640	2.01859	6.30552	23.3845	1.32644e-06	6.21984e-05
AT1G61580	1.59241	4.10642	23.349	1.35116e-06	6.32175e-05
AT1G62770	-1.9642	2.42627	23.3295	1.36488e-06	6.37183e-05
AT2G29160	-2.1397	1.42635	23.3024	1.38426e-06	6.44807e-05
AT5G51030	3.34944	-0.276504	23.2787	1.40147e-06	6.51391e-05
AT3G43890	-2.4453	0.143051	23.2551	1.41876e-06	6.5798e-05
AT3G56450	1.82193	2.44035	23.2225	1.44298e-06	6.6775e-05
AT1G30280	-2.31343	0.492823	23.1676	1.48479e-06	6.85597e-05
AT5G24770	3.01387	1.97283	23.1526	1.49642e-06	6.89464e-05
AT2G18120	2.81898	1.43377	23.0698	1.56228e-06	7.18239e-05
AT5G28442	3.07554	0.289197	22.9414	1.67019e-06	7.66188e-05
AT1G30730	2.12555	3.01668	22.8822	1.72241e-06	7.88433e-05
AT4G11630	1.5657	4.09225	22.8632	1.73946e-06	7.94517e-05
AT1G11270	-1.6727	2.28357	22.8417	1.75904e-06	8.01727e-05
AT4G02270	-2.36083	3.01514	22.8037	1.79424e-06	8.16012e-05
AT3G07350	-1.65092	5.1459	22.798	1.79952e-06	8.16657e-05
AT4G14610	3.53706	0.596364	22.7555	1.83981e-06	8.32199e-05
AT5G08565	2.68797	0.828691	22.7535	1.84164e-06	8.32199e-05
AT1G07500	2.24848	2.26197	22.6845	1.90897e-06	8.60788e-05
AT5G39710	1.56795	3.76519	22.637	1.95678e-06	8.80468e-05
AT5G54720	3.36822	0.443202	22.6086	1.98594e-06	8.90589e-05
AT1G60130	-2.6956	0.437032	22.6069	1.9877e-06	8.90589e-05
AT5G50770	2.1407	1.82728	22.5849	2.01054e-06	8.9892e-05
AT5G52640	2.17668	5.82089	22.552	2.04535e-06	9.12553e-05
AT4G36648	-1.33723	5.89317	22.4704	2.13407e-06	9.48663e-05
AT2G45830	-1.40466	3.86241	22.4693	2.13525e-06	9.48663e-05
AT1G06080	2.32167	1.8873	22.4375	2.17093e-06	9.62489e-05
AT1G49650	1.63967	3.62718	22.4315	2.17769e-06	9.6347e-05
AT1G68750	-2.79985	-0.411222	22.4102	2.20198e-06	9.72182e-05
AT2G18550	-2.69618	-0.429199	22.4061	2.20672e-06	9.72244e-05
AT2G34390	3.71681	-0.638489	22.3735	2.24455e-06	9.86854e-05
AT1G71990	-1.7204	3.0541	22.3688	2.24998e-06	9.87192e-05
AT3G46730	3.1043	-0.027995	22.3631	2.25671e-06	9.88095e-05
AT4G22505	2.19148	5.42483	22.3533	2.26826e-06	9.911e-05
AT1G12030	3.68836	-0.395332	22.33	2.29593e-06	0.000100096
AT3G53310	2.99118	1.57879	22.3263	2.30029e-06	0.000100096
AT3G43670	-1.56563	6.20295	22.2218	2.42906e-06	0.000105482
AT2G43620	2.40803	1.62544	22.1487	2.52327e-06	0.000109349
AT5G23070	1.51683	4.42621	22.135	2.54128e-06	0.000109904
AT2G16586	1.53066	5.01437	22.1188	2.56284e-06	0.00011061
AT1G30530	1.61409	5.93806	22.0749	2.62213e-06	0.000112938
AT4G37410	1.88966	4.57977	22.0388	2.67197e-06	0.000114851
AT4G26740	3.44327	0.693529	21.9504	2.79787e-06	0.000120019
AT4G22460	2.99282	1.61284	21.9268	2.83247e-06	0.000121257
AT4G15165	-1.92636	1.43779	21.8943	2.88095e-06	0.000123038
AT4G12320	1.61006	7.20459	21.8911	2.88571e-06	0.000123038
AT5G48090	-2.35841	1.36912	21.8755	2.90926e-06	0.000123698
AT5G43050	1.55492	3.34695	21.8731	2.91288e-06	0.000123698
AT5G22310	-1.84757	3.20342	21.8175	2.99856e-06	0.000126694
AT1G70820	-1.74406	7.13231	21.8165	3.00008e-06	0.000126694
AT4G28680	2.61733	0.577338	21.8157	3.00141e-06	0.000126694
AT1G01580	-1.89617	1.96742	21.8077	3.01388e-06	0.000126967
AT4G27360	2.39468	1.70232	21.7951	3.03374e-06	0.00012755
AT5G51440	1.96964	3.66508	21.7771	3.06241e-06	0.0001285
AT1G24370.1	4.19881	0.419205	21.7548	3.09807e-06	0.000129739
AT2G01023	2.52424	1.66637	21.7382	3.12506e-06	0.00013061
AT1G66540	-1.33927	5.49032	21.7181	3.15796e-06	0.000131725
AT5G22020	1.56542	5.56773	21.5792	3.39506e-06	0.000141336
AT5G54060	2.29096	1.62064	21.5681	3.41493e-06	0.000141884
AT4G08035	1.558	3.49371	21.5215	3.49882e-06	0.000145084
AT5G06640	-2.94184	4.88541	21.4321	3.66591e-06	0.000151716
AT3G30720	-4.75241	3.96449	21.4115	3.70545e-06	0.000153053
AT4G18650	-1.8582	3.02298	21.3879	3.75126e-06	0.000154643
AT1G74670	-2.20679	7.3582	21.3787	3.76944e-06	0.00015509
AT4G05520	1.81288	2.43386	21.2862	3.95561e-06	0.000162433
AT1G79170	2.95339	0.353443	21.1524	4.24177e-06	0.000173847
AT4G17695	1.59626	3.60959	21.0716	4.42446e-06	0.000180984
AT1G06000	1.38963	5.01181	21.0273	4.52787e-06	0.000184856
AT2G33830	-2.00474	7.92969	20.9465	4.72285e-06	0.000192445
AT2G41260	4.24177	3.79023	20.9255	4.77504e-06	0.000194197
AT2G44370	2.22485	1.67653	20.9125	4.80752e-06	0.000195143
AT5G50240	1.72125	2.59961	20.9027	4.83203e-06	0.000195762
AT5G44930	1.7149	2.5826	20.8977	4.8447e-06	0.0001959
AT1G61795	-1.48737	3.4204	20.7026	5.36434e-06	0.000216469
AT4G08450	-2.35653	-0.116001	20.6992	5.37386e-06	0.000216469
AT2G42870	-1.78639	2.66494	20.6864	5.40975e-06	0.000217501
AT4G04810	2.20624	1.4069	20.6284	5.57638e-06	0.000223775
AT1G65150	2.47393	1.09088	20.6203	5.60005e-06	0.000224299
AT4G34950	1.90183	4.67837	20.5809	5.71628e-06	0.000228522
AT5G43270	1.45969	3.7618	20.577	5.72805e-06	0.00022856
AT5G18730	-2.57769	-0.156817	20.5625	5.77147e-06	0.000229859
AT4G01600	-1.6854	2.07158	20.5562	5.79052e-06	0.000230184
AT5G62480	2.03808	2.66428	20.4862	6.00615e-06	0.000238308
AT4G14140	-1.95789	2.10135	20.4803	6.02492e-06	0.000238605
AT2G47710	1.31762	5.25739	20.4157	6.2317e-06	0.000246333
AT1G09910	1.67093	2.99424	20.4051	6.26619e-06	0.000247234
AT1G09600	-2.01312	0.900561	20.3936	6.30403e-06	0.000248264
AT2G36970	1.51084	3.3954	20.3665	6.39392e-06	0.000251336
AT4G09420	2.29183	1.36897	20.3569	6.42599e-06	0.000252128
AT4G06534	1.86569	2.18085	20.2804	6.68825e-06	0.000261932
AT4G17240	1.88845	2.1584	20.1785	7.05426e-06	0.000275278
AT4G37320	1.57238	4.1874	20.1782	7.05508e-06	0.000275278
AT1G20190	-2.21823	6.2847	20.1581	7.12989e-06	0.000277685
AT1G49720	-1.28507	4.40792	20.1461	7.17452e-06	0.000278909
AT5G42200	-1.70047	1.83244	20.118	7.28072e-06	0.000282083
AT1G17420	1.68435	3.90085	20.1175	7.28284e-06	0.000282083
AT4G25450	1.33072	5.34206	20.0935	7.37457e-06	0.000285114
AT5G42380	-2.48119	-0.243729	20.0785	7.43262e-06	0.000286834
AT5G26170	2.46626	0.590585	20.0685	7.47173e-06	0.000287818
AT5G61660	-1.34083	3.9297	20.0222	7.65478e-06	0.000294333
AT1G25055	1.8491	2.05666	19.9895	7.78685e-06	0.000298868
AT5G20790	1.93742	1.94862	19.9796	7.82731e-06	0.000299877
AT5G05520	1.44102	4.06801	19.9674	7.8774e-06	0.00030125
AT4G11590	3.29302	-0.622584	19.9108	8.11394e-06	0.000309736
AT1G78860	2.89876	0.480675	19.8774	8.25726e-06	0.000314639
AT1G49450	-1.87117	2.573	19.7963	8.61503e-06	0.000327681
AT5G58360	-2.28533	0.245658	19.7908	8.63981e-06	0.000328033
AT4G34880	-2.19284	0.306461	19.7789	8.69377e-06	0.000329491
AT5G27200	-2.741	-0.801094	19.7576	8.79129e-06	0.000332591
AT2G25980	-1.3522	4.14426	19.7296	8.92085e-06	0.000336889
AT5G02020	-1.68846	5.05883	19.7087	9.0188e-06	0.000339981
AT5G46720	2.53725	0.271205	19.6711	9.19796e-06	0.000346118
AT5G59080	-1.52159	4.55372	19.6641	9.23182e-06	0.000346775
AT1G04290	2.35942	1.21882	19.556	9.76945e-06	0.000365714
AT5G28080	-1.66111	2.28907	19.5558	9.77058e-06	0.000365714
AT5G47470	-3.08457	-1.28086	19.5518	9.79059e-06	0.000365815
AT1G19960	-2.46063	-0.244258	19.5115	9.99934e-06	0.000372956
AT3G12240	-2.09098	0.57341	19.4894	1.01161e-05	0.000376646
AT5G45490	1.49572	4.04993	19.4591	1.02779e-05	0.000381997
AT5G26010	-1.78657	3.7628	19.4496	1.03291e-05	0.000383226
AT1G61810	-1.46034	2.97917	19.4107	1.05416e-05	0.000390428
AT5G54050	-2.59829	-0.587512	19.3713	1.07613e-05	0.000397868
AT5G67060	-1.99394	2.53973	19.3511	1.08757e-05	0.000401394
AT5G37210	-2.36832	0.10087	19.3182	1.10646e-05	0.000407655
AT3G29635	-2.2964	0.328179	19.2605	1.14044e-05	0.0004191
AT4G32220.1	-2.66007	-0.753632	19.2587	1.14149e-05	0.0004191
AT1G21670	-1.47485	5.42118	19.2473	1.14835e-05	0.000420889
AT4G00880	1.37121	4.0881	19.1647	1.19913e-05	0.00043874
AT1G48100	1.33876	4.45408	19.1248	1.22445e-05	0.000447231
AT3G25905	-2.13992	0.441942	19.0861	1.24953e-05	0.000455605
AT3G43510.1	1.48505	3.1051	19.0596	1.26697e-05	0.00046077
AT5G50100	1.55845	6.2102	19.058	1.26805e-05	0.00046077
AT5G54130	1.9281	3.99098	19.0457	1.27626e-05	0.000462955
AT1G06460	-1.55623	7.4156	19.0347	1.28365e-05	0.000464839
AT2G29170	1.60677	2.86298	19.012	1.29899e-05	0.000469589
AT5G43840	-2.32765	4.96196	18.992	1.3127e-05	0.000473736
AT1G12620	1.69136	2.31031	18.9285	1.35709e-05	0.000488922
AT3G53880	1.60838	2.51846	18.8933	1.38238e-05	0.000496576
AT1G03940	1.76552	3.53723	18.8924	1.38303e-05	0.000496576
AT2G44220	-2.77191	-0.992729	18.8606	1.40625e-05	0.000504059
AT2G33530	1.41032	4.54916	18.8439	1.41865e-05	0.00050764
AT5G12030	2.33	0.961055	18.7861	1.46229e-05	0.000521908
AT3G28370	-1.47655	2.66236	18.7846	1.46346e-05	0.000521908
AT2G05440	1.81658	8.64451	18.7688	1.47559e-05	0.00052535
AT4G32208	1.75567	3.04189	18.7533	1.48768e-05	0.000528764
AT3G55170	1.43381	3.64266	18.7326	1.50389e-05	0.00053363
AT5G47650	1.37788	3.88877	18.7288	1.5069e-05	0.000533802
AT2G18210	-1.824	1.59461	18.6908	1.53723e-05	0.000543633
AT5G37990	3.17843	4.04737	18.6657	1.55756e-05	0.000549903
AT5G37000	-1.5389	2.65928	18.5995	1.61259e-05	0.000568385
AT5G41550	-1.97742	0.727829	18.5878	1.62259e-05	0.000570957
AT2G23100	1.73212	2.11126	18.578	1.63092e-05	0.000572934
AT5G43150	1.49456	5.5459	18.546	1.65855e-05	0.000581675
AT2G25000	1.73249	2.24527	18.5123	1.68813e-05	0.00059107
AT2G23600	1.39251	6.06483	18.5031	1.69625e-05	0.000592932
AT4G27590	2.77543	-0.0163166	18.4965	1.70217e-05	0.000594017
AT1G11330	1.33904	4.15637	18.4806	1.71643e-05	0.000598007
AT1G27580	4.23736	0.464723	18.4339	1.75902e-05	0.000611838
AT1G07610	1.40156	6.92257	18.41	1.7812e-05	0.000617613
AT2G07671	2.02582	2.2643	18.4097	1.78146e-05	0.000617613
AT1G60930	1.73833	2.12219	18.4051	1.78578e-05	0.000618095
AT1G33720	2.12119	1.52547	18.4018	1.78886e-05	0.000618152
AT1G62480	1.53106	5.9052	18.3895	1.80048e-05	0.000621152
AT4G09760	1.1999	4.94983	18.3494	1.83879e-05	0.000633336
AT1G11210	-1.51177	2.93307	18.345	1.84301e-05	0.000633546
AT3G43790	-1.64766	2.8636	18.3425	1.8454e-05	0.000633546
AT4G15330	-1.95752	3.26947	18.3185	1.86882e-05	0.000639707
AT4G13660	-1.42208	5.37402	18.3179	1.86939e-05	0.000639707
AT5G46330	-1.63519	2.31555	18.3055	1.88166e-05	0.000642865
AT1G35710	-1.52515	2.65237	18.2585	1.92861e-05	0.000657658
AT2G30140	1.26994	5.24062	18.2559	1.93125e-05	0.000657658
AT2G23610	1.36521	5.18887	18.2529	1.93429e-05	0.000657658
AT5G16023	-2.34252	0.274993	18.2478	1.93949e-05	0.000658246
AT3G14650	1.48266	7.41085	18.2451	1.94224e-05	0.000658246
AT1G33811	-1.20944	5.65578	18.1626	2.02826e-05	0.000686299
AT1G26790	2.98485	0.402408	18.1095	2.08557e-05	0.000703894
AT3G43960	-1.76386	2.62036	18.1083	2.08692e-05	0.000703894
AT1G29600	2.69216	0.183772	18.0929	2.10383e-05	0.000708467
AT4G16140	1.68525	3.16012	18.0865	2.11093e-05	0.000709728
AT1G20470	1.49614	3.02073	18.0749	2.12386e-05	0.000712944
AT3G13400	-2.52908	0.0335324	18.0711	2.12805e-05	0.000713217
AT5G02540	-1.95497	2.17028	18.058	2.14278e-05	0.000717016
AT5G13930	1.88536	9.34415	18.0478	2.15425e-05	0.000719507
AT1G21270	2.50094	1.9292	18.0432	2.15951e-05	0.000719507
AT4G15480	1.46922	3.61367	18.0424	2.16043e-05	0.000719507
AT4G13520	1.26769	4.72241	18.0353	2.16842e-05	0.000720758
AT1G59620	-1.36483	4.12048	18.0331	2.171e-05	0.000720758
AT1G07180	1.50465	7.34597	18.0135	2.19345e-05	0.000727069
AT1G05250	-2.27719	3.30048	17.9997	2.20941e-05	0.000731216
AT1G54560	-2.47896	-0.804122	17.9947	2.21526e-05	0.000732006
AT4G22212	1.5439	2.91734	17.9704	2.24371e-05	0.000740251
AT2G07774	2.9409	0.998502	17.9654	2.24958e-05	0.000740275
AT2G32940	-1.42138	3.35219	17.9644	2.25079e-05	0.000740275
AT1G66990	-3.40822	0.268915	17.9319	2.28954e-05	0.000751851
AT3G05727	2.8562	4.92625	17.9107	2.31512e-05	0.000759071
AT4G36570	2.4093	0.536807	17.8321	2.41273e-05	0.000788993
AT3G26830	3.12303	0.84111	17.8313	2.41384e-05	0.000788993
AT4G23870	-1.48701	3.04769	17.8215	2.42621e-05	0.000791813
AT5G26980	1.53303	2.7332	17.8075	2.44424e-05	0.000796467
AT2G29730	1.61739	2.52091	17.7661	2.4979e-05	0.000812701
AT2G43050	-2.31528	2.95952	17.756	2.51128e-05	0.000815799
AT5G04110	1.41425	3.91827	17.7076	2.57594e-05	0.000835522
AT3G07200	1.84881	1.85005	17.6749	2.62065e-05	0.000848686
AT1G19485	1.31258	4.30335	17.672	2.62455e-05	0.000848686
AT3G48500	1.31914	5.43572	17.6611	2.63974e-05	0.000852033
AT3G18420	1.37129	3.78109	17.6588	2.64296e-05	0.000852033
AT3G27025	2.99953	1.0932	17.6527	2.65136e-05	0.000853438
AT4G09750	1.74947	5.78441	17.6256	2.68945e-05	0.000864385
AT3G12580	1.60877	7.85861	17.6035	2.72089e-05	0.000872465
AT4G40065	-1.50183	2.63275	17.6021	2.72284e-05	0.000872465
AT1G55740	1.42285	3.43361	17.5407	2.81224e-05	0.000899746
AT3G58270	2.37998	0.785619	17.535	2.82064e-05	0.000901072
AT1G16590	-1.50375	2.24125	17.5018	2.87033e-05	0.000915561
AT2G26150	2.11132	3.26256	17.4948	2.88096e-05	0.000917567
AT1G53690	3.06529	-0.689152	17.4894	2.88917e-05	0.000918799
AT1G10470	1.39063	5.95226	17.4554	2.94132e-05	0.000933979
AT1G62630	-1.15743	5.47263	17.4287	2.98283e-05	0.000945741
AT4G34250	-1.52386	5.92503	17.3758	3.06709e-05	0.000971
AT3G01730	-3.15098	-1.32682	17.3602	3.09232e-05	0.000977525
AT5G17050	1.54696	6.31514	17.344	3.11875e-05	0.000984409
AT5G44417	-1.77774	1.50573	17.3346	3.13428e-05	0.000987835
AT2G05840	1.21914	5.20509	17.3047	3.18402e-05	0.00100202
AT2G47380	1.45925	3.98913	17.2998	3.19214e-05	0.00100308
AT4G11210	2.73414	0.114934	17.2762	3.23215e-05	0.00101415
AT1G61500	-1.31188	3.44542	17.2651	3.25112e-05	0.00101859
AT4G20820	-1.14361	4.79604	17.2544	3.26943e-05	0.00102194
AT2G41905	2.66583	1.37213	17.2532	3.27147e-05	0.00102194
AT1G11600	1.68607	3.48677	17.2193	3.33041e-05	0.00103881
AT2G46192	1.71001	2.90231	17.1886	3.38462e-05	0.00105417
AT3G52130	2.16369	1.2845	17.1804	3.39918e-05	0.00105715
AT1G17980	-1.18233	5.31611	17.1744	3.40994e-05	0.00105893
AT2G16660	1.52163	3.01046	17.1661	3.42492e-05	0.0010612
AT5G66380	-1.25534	3.70802	17.1641	3.42863e-05	0.0010612
AT1G05240	-1.71311	3.08101	17.162	3.4323e-05	0.0010612
AT1G01240	-1.57757	4.58723	17.1542	3.44639e-05	0.00106249
AT5G46670	-2.42818	-0.833829	17.1542	3.44652e-05	0.00106249
AT5G51080	1.82502	1.70092	17.1437	3.46566e-05	0.00106684
AT1G10110	2.93329	-0.183179	17.1225	3.50446e-05	0.00107721
AT1G69310	1.37309	4.09826	17.0956	3.55454e-05	0.00109102
AT3G50570	1.93961	1.63295	17.068	3.60658e-05	0.00110539
AT1G52910	-1.54366	3.32925	17.0601	3.62152e-05	0.00110836
AT5G24800	1.25994	5.04393	16.9902	3.75725e-05	0.00114824
AT2G39310	2.60756	6.6788	16.983	3.77159e-05	0.00115096
AT4G05040	1.37879	3.28238	16.9735	3.79055e-05	0.00115508
AT5G23570	-1.1611	4.46815	16.956	3.8257e-05	0.0011627
AT4G22080	-2.28324	1.12379	16.9555	3.82655e-05	0.0011627
AT3G44400	-1.32094	3.22683	16.918	3.90296e-05	0.00118421
AT1G70300	-1.25712	5.90515	16.8973	3.94573e-05	0.00119264
AT2G18560	-1.35483	4.63234	16.8969	3.9466e-05	0.00119264
AT2G46530	-1.31579	4.58727	16.8964	3.94766e-05	0.00119264
AT5G20410	1.72234	2.00029	16.8263	4.09621e-05	0.00123576
AT3G26080	1.44087	3.98558	16.8182	4.11369e-05	0.00123926
AT2G20700	-2.84706	-0.676834	16.8127	4.12556e-05	0.00124107
AT1G28670	1.39054	4.90512	16.7387	4.28961e-05	0.00128859
AT1G53540	2.11663	0.911681	16.7236	4.32408e-05	0.0012971
AT5G57240	-2.0116	3.90604	16.7014	4.3748e-05	0.00131046
AT3G05880	-1.43775	7.05026	16.6762	4.43349e-05	0.00132616
AT5G44130	1.50485	5.4616	16.6667	4.45557e-05	0.00133088
AT1G51420	1.48305	2.97079	16.6241	4.5568e-05	0.0013592
AT4G39480	-1.81034	2.03115	16.6184	4.57052e-05	0.00136137
AT4G04490	-2.17651	-0.236387	16.5973	4.62163e-05	0.00137466
AT3G27095	-2.46589	-0.745314	16.5471	4.74576e-05	0.0014096
AT4G25630	1.50907	5.01969	16.5199	4.8141e-05	0.00142789
AT4G10910	-2.46395	-0.742108	16.5101	4.83919e-05	0.00143332
AT2G42540	1.66175	6.92173	16.4935	4.88162e-05	0.00144387
AT5G54630	-1.27049	5.009	16.4876	4.89695e-05	0.00144638
AT2G23030	-1.34712	3.0806	16.4459	5.00578e-05	0.00147646
AT4G05110	1.53249	2.27138	16.4097	5.10241e-05	0.00150287
AT3G28380	-2.35849	-0.108768	16.3464	5.27566e-05	0.00155173
AT4G20230	-1.95094	1.51965	16.3301	5.32108e-05	0.00156292
AT2G24010	2.86678	0.161114	16.3262	5.33216e-05	0.001564
AT5G39940	1.44996	3.49028	16.3218	5.34458e-05	0.00156547
AT1G50010	-1.55941	8.75803	16.2989	5.40967e-05	0.00158235
AT1G75040	2.48708	1.62411	16.2895	5.43648e-05	0.00158799
AT1G51480	-2.19793	-0.541177	16.2772	5.47178e-05	0.0015961
AT4G35680	1.89571	1.65716	16.2389	5.58357e-05	0.00162647
AT2G21045	1.43302	3.51793	16.2211	5.63624e-05	0.00163955
AT4G27940	1.35092	3.77204	16.196	5.7114e-05	0.00165913
AT1G14090	1.54716	2.32357	16.1843	5.74686e-05	0.00166714
AT3G06070	-1.34957	5.32545	16.1715	5.78579e-05	0.00167614
AT1G71030	-1.43449	7.44869	16.1256	5.9276e-05	0.00171487
AT2G07709	2.02917	3.87785	16.0648	6.12123e-05	0.00176847
AT5G26160	1.34054	3.3578	16.0419	6.19549e-05	0.00178748
AT3G23580	1.22851	5.024	16.014	6.28742e-05	0.00181153
AT1G08900	-1.19417	3.83125	15.9907	6.36544e-05	0.00183151
AT5G59660	2.38779	0.396079	15.9565	6.48149e-05	0.00186237
AT1G71970	-1.34558	4.3887	15.9275	6.58143e-05	0.00188852
AT5G59090	1.35933	5.46658	15.9225	6.59884e-05	0.00189095
AT3G14680	1.24863	4.24087	15.9114	6.63779e-05	0.00189954
AT5G47330	1.5937	2.55819	15.8947	6.69658e-05	0.00191377
AT4G35810	2.63821	-0.184796	15.7634	7.17789e-05	0.00204856
AT2G44080	-1.44268	4.32145	15.7593	7.19334e-05	0.0020502
AT5G58570	2.88059	-0.538207	15.7509	7.22538e-05	0.00205656
AT1G74310	1.40172	4.22824	15.7278	7.31402e-05	0.00207899
AT2G29620	-2.05476	1.67775	15.674	7.525e-05	0.0021353
AT3G49960	-2.38072	2.67123	15.6712	7.53615e-05	0.0021353
AT4G25780	1.23009	3.93851	15.6697	7.54239e-05	0.0021353
AT4G01590	1.23317	4.04481	15.638	7.66978e-05	0.00216846
AT5G22880	1.2742	5.17986	15.6158	7.76026e-05	0.00219111
AT4G14548	2.15591	0.850628	15.6124	7.77437e-05	0.00219216
AT3G25540	-1.09297	4.98768	15.5767	7.92241e-05	0.00223093
AT3G24900	-2.27463	-0.466973	15.5637	7.97731e-05	0.00224341
AT1G72430	1.14825	4.70841	15.5508	8.03162e-05	0.00225568
AT1G54970	-2.43376	3.1333	15.5454	8.05459e-05	0.0022583
AT1G55720	-2.52775	-1.08895	15.5436	8.06231e-05	0.0022583
AT5G54145	-1.55862	4.11599	15.5405	8.07584e-05	0.0022591
AT5G44568	2.42683	0.0980643	15.5375	8.08864e-05	0.00225969
AT4G19720	3.2512	0.916619	15.5343	8.10228e-05	0.00226031
AT1G25083	-2.07521	0.108182	15.5319	8.11225e-05	0.00226031
AT1G10200	-1.3009	5.85065	15.5202	8.16303e-05	0.00227147
AT3G55120	1.46082	6.65572	15.5032	8.23667e-05	0.00228895
AT3G16690	1.26317	3.71579	15.4936	8.27845e-05	0.00229754
AT1G47560	-1.43353	2.71031	15.4749	8.36072e-05	0.00231733
AT1G65500	2.8007	-0.282566	15.4689	8.38743e-05	0.0023199
AT5G44050	1.31483	3.44085	15.4679	8.39192e-05	0.0023199
AT5G16030	-1.52181	7.2445	15.4368	8.53126e-05	0.00235242
AT1G54217	-1.83806	1.33517	15.4366	8.5318e-05	0.00235242
AT3G57450	1.33556	3.23045	15.4309	8.55764e-05	0.00235647
AT1G62760	2.22671	0.380376	15.4106	8.65008e-05	0.00237883
AT1G80090	3.23035	-0.405697	15.3741	8.81905e-05	0.00242215
AT1G72030	-1.15826	6.11692	15.3656	8.85869e-05	0.00242869
AT3G25740	1.40206	3.27086	15.3641	8.86585e-05	0.00242869
AT2G33070	2.44242	2.00476	15.3406	8.97668e-05	0.00245587
AT1G35560	1.32997	3.82181	15.3166	9.09136e-05	0.00248403
AT1G55430	-1.90715	0.782774	15.2991	9.1761e-05	0.00250395
AT3G06100	-2.22863	-0.592126	15.2693	9.32184e-05	0.00254044
AT1G62850	1.21652	4.03873	15.2635	9.35041e-05	0.00254495
AT3G02900	1.23559	3.82728	15.2254	9.54109e-05	0.00259336
AT4G27560	1.18065	5.15929	15.2231	9.55279e-05	0.00259336
AT3G44430	-1.13298	5.79517	15.2133	9.60251e-05	0.00260351
AT2G07739	2.5681	0.708835	15.1692	9.82962e-05	0.00266167
AT1G61560	-1.31122	3.43233	15.1515	9.92194e-05	0.00268324
AT5G46370	-2.72337	-1.0971	15.1431	9.96604e-05	0.00269172
AT1G62540	1.41669	2.95109	15.1215	0.00010081	0.00271601
AT3G29320	-1.85093	8.01852	15.1214	0.000100816	0.00271601
AT5G56000	-1.23743	6.64665	15.0562	0.000104358	0.00280783
AT1G53890	1.97834	0.680858	15.0493	0.000104741	0.00281457
AT3G15500	-1.64429	2.35917	15.0409	0.000105209	0.00282355
AT3G15630	-1.47413	5.47142	15.0297	0.000105831	0.00283665
AT2G41090	1.32306	3.81121	15.022	0.000106268	0.00284475
AT2G25510	2.18975	4.22324	14.9829	0.000108488	0.0029005
AT2G40080	-2.32872	2.95275	14.9638	0.000109593	0.00292637
AT2G29300	-1.21014	5.27712	14.9557	0.000110063	0.00293369
AT4G31351	2.51968	-0.363944	14.9543	0.000110145	0.00293369
AT1G16515	-1.29189	3.47686	14.9511	0.000110334	0.00293502
AT1G30520	-1.07698	4.99939	14.8732	0.000114987	0.00305497
AT2G44380	1.85311	2.97943	14.8498	0.000116419	0.00308911
AT5G27120	1.31056	5.92558	14.8338	0.000117415	0.00311165
AT1G75380	-1.45734	7.24039	14.829	0.000117712	0.00311477
AT5G36220	1.8874	0.982471	14.8271	0.000117827	0.00311477
AT5G12110	1.2046	4.87724	14.8229	0.000118092	0.00311787
AT5G40570	-1.92158	0.526333	14.7995	0.000119568	0.00315291
AT2G32530	2.31451	5.19477	14.7889	0.000120242	0.00316672
AT1G51940	-1.09494	4.67798	14.7728	0.000121274	0.00318993
AT3G29375	1.4466	3.42854	14.7498	0.000122762	0.00322506
AT1G73860	-1.54412	2.06976	14.7333	0.00012384	0.00324933
AT1G53870	1.60273	3.2039	14.7198	0.000124729	0.00326862
AT2G16895	-2.43875	-0.994296	14.6966	0.000126271	0.00330492
AT3G51660	-1.19034	3.70405	14.6853	0.000127035	0.0033208
AT5G56090	1.23387	4.70652	14.6248	0.000131178	0.00342487
AT1G72660	-1.84249	0.859124	14.6007	0.000132866	0.00346467
AT1G71880	1.11836	5.10688	14.5895	0.000133658	0.00348102
AT5G24780	2.79292	2.42253	14.5816	0.000134222	0.00349141
AT1G26920	-1.20522	6.19068	14.5657	0.000135353	0.00351652
AT5G37410	2.5209	0.378937	14.5528	0.000136287	0.00353644
AT4G16970	-1.20145	3.22271	14.5391	0.00013728	0.00355783
AT2G07718	2.53824	1.40705	14.5188	0.000138768	0.003592
AT4G39235	1.41656	2.48617	14.516	0.000138976	0.00359299
AT2G29180	-1.16974	6.00047	14.5127	0.000139216	0.0035948
AT3G24255	-1.21612	3.8329	14.5028	0.000139948	0.0036093
AT3G47050	-2.13788	-0.136935	14.4988	0.000140246	0.00361256
AT4G26010	-1.98949	4.24067	14.4907	0.000140855	0.00362248
AT3G22570	2.35527	1.93305	14.4891	0.000140973	0.00362248
AT1G10370	1.44493	7.72846	14.4525	0.000143742	0.00368914
AT2G19990	2.86432	-0.852873	14.4261	0.00014577	0.00373293
AT1G23010	1.53573	3.89646	14.4257	0.000145801	0.00373293
AT1G53880	1.15174	4.87534	14.3881	0.000148735	0.00380345
AT4G34650	-1.33806	4.97631	14.363	0.000150737	0.00384998
AT1G23410	1.87621	1.88178	14.3492	0.000151844	0.00387357
AT5G60250	2.57785	0.148826	14.3391	0.000152662	0.00388976
AT5G49000	1.73299	1.36658	14.3213	0.000154115	0.00392204
AT1G50460	-1.0763	4.57366	14.2819	0.000157371	0.00400009
AT2G25810	-1.35599	4.04276	14.2717	0.000158227	0.00401702
AT4G01080	1.44767	3.91225	14.2631	0.000158952	0.0040306
AT5G48250	-1.39254	2.30977	14.252	0.000159894	0.00404962
AT3G44450	1.14948	4.97378	14.2478	0.000160244	0.00405363
AT2G20180	-1.10788	5.14781	14.2335	0.000161469	0.00407975
AT2G47460	1.38797	3.07446	14.2175	0.000162849	0.00410971
AT4G01830	-2.1937	-0.836359	14.2061	0.000163841	0.0041298
AT2G03590	-2.08254	2.41762	14.2016	0.000164234	0.00413478
AT1G34065	-1.34147	2.49563	14.1942	0.000164874	0.00414596
AT2G33990	-1.14763	4.34493	14.1745	0.000166611	0.00418254
AT3G05160	-1.13942	5.47092	14.1733	0.000166724	0.00418254
AT4G02960.1	-2.301	-1.0571	14.1688	0.000167118	0.00418745
AT3G54590	-2.2725	6.24706	14.1628	0.000167649	0.00419579
AT3G20760	2.99096	0.986315	14.1558	0.000168274	0.00420645
AT5G34780	-2.17685	-0.447584	14.1508	0.000168723	0.00421269
AT1G22400	-1.38582	3.86841	14.1441	0.000169332	0.0042229
AT3G25010	2.14987	0.271017	14.1361	0.000170048	0.00423577
AT4G22545	-2.15045	-0.327137	14.0998	0.000173365	0.00430903
AT2G15890	-1.60086	7.77888	14.0994	0.000173396	0.00430903
AT1G08650	1.19512	5.99753	14.0953	0.000173781	0.00431352
AT2G25770	2.78604	-0.916558	14.0921	0.00017407	0.00431562
AT4G34580	-1.6084	2.63167	14.0847	0.000174763	0.00432775
AT1G77960	2.44195	0.142392	14.0471	0.000178285	0.00440979
AT4G00050	1.59189	5.53315	14.0429	0.000178687	0.00441458
AT1G22380	-2.0382	-0.12388	13.9991	0.0001829	0.00451339
AT1G56555	-2.27806	-0.861642	13.99	0.000183786	0.00452996
AT3G06210	-1.14329	3.86331	13.9711	0.000185647	0.00457051
AT5G67640	2.10872	1.32065	13.9664	0.000186106	0.00457647
AT2G22980	-1.21593	5.4865	13.9437	0.000188366	0.00462666
AT1G07795	-2.29924	-0.832674	13.9288	0.000189872	0.00465824
AT4G20210	2.82676	-0.98588	13.9224	0.000190515	0.00466862
AT5G04530	-1.49325	5.56427	13.8978	0.000193024	0.00472462
AT5G57830	-1.29511	2.98064	13.8931	0.00019351	0.00473063
AT5G02330	2.46756	-0.0743796	13.8911	0.000193717	0.00473063
AT4G18980	-2.42599	-1.24322	13.8771	0.000195159	0.00476035
AT1G78460	-1.11409	4.732	13.8702	0.000195883	0.00477249
AT1G66930	-2.43905	-0.221331	13.8573	0.000197228	0.00479491
AT1G15550	-1.16783	3.33759	13.857	0.000197256	0.00479491
AT3G21560	1.28989	6.42729	13.8104	0.000202219	0.0049099
AT4G29030	1.1861	4.41822	13.7846	0.000205011	0.004972
AT5G24760	1.08379	4.67182	13.7709	0.000206507	0.00500254
AT5G22580	-1.5363	2.63334	13.7674	0.000206891	0.0050061
AT3G60160	2.17045	1.02559	13.754	0.000208381	0.00503639
AT1G29830	-2.43905	-1.28071	13.7339	0.000210618	0.00508292
AT1G53920	-1.27528	3.00949	13.7324	0.000210787	0.00508292
AT4G37553	-2.17799	-0.583703	13.7154	0.000212702	0.00512326
AT1G55964	3.15809	-1.1971	13.7107	0.00021324	0.00513037
AT3G46230	2.04949	1.00428	13.7061	0.000213763	0.00513711
AT1G17700	-1.37308	2.23751	13.684	0.00021629	0.00519073
AT4G20170	1.125	4.55194	13.6822	0.000216494	0.00519073
AT3G47160	-1.2431	4.91324	13.6802	0.00021673	0.00519073
AT1G10270	1.11981	4.36138	13.6749	0.000217345	0.00519839
AT3G28070	-1.09413	5.70141	13.6732	0.000217542	0.00519839
AT1G34760	-1.16727	3.13233	13.6503	0.000220203	0.00525412
AT4G09820	2.81727	0.503415	13.6489	0.000220371	0.00525412
AT3G26590	1.1863	3.81811	13.646	0.000220706	0.00525618
AT4G25820	-2.46917	4.01795	13.642	0.00022118	0.00526155
AT3G45960	-1.79617	0.928613	13.6254	0.000223145	0.00530234
AT5G58780	2.271	-0.0368597	13.6208	0.000223689	0.0053093
AT4G01130	-1.54685	2.12288	13.618	0.000224022	0.00531123
AT2G07747	2.47286	0.255244	13.6114	0.000224813	0.00532402
AT2G07776	2.88165	-0.447337	13.5785	0.000228788	0.00540632
AT5G61010	1.09955	4.63701	13.5784	0.0002288	0.00540632
AT5G03570	-1.48237	2.10067	13.5743	0.000229309	0.00541231
AT2G07787	3.1602	-0.0731067	13.5638	0.00023059	0.00543648
AT5G06870	-1.65579	4.42563	13.5118	0.000237072	0.00558307
AT1G70880	-1.80065	3.56587	13.508	0.000237554	0.00558326
AT5G61190	-1.20427	3.52869	13.5075	0.000237608	0.00558326
AT3G04440	2.25191	0.264369	13.4916	0.000239637	0.00562468
AT5G28330	1.7263	1.69281	13.4864	0.000240304	0.0056341
AT4G00390	2.85876	-0.931422	13.4777	0.000241413	0.00564678
AT1G66280	-1.47574	6.0098	13.4775	0.000241442	0.00564678
AT1G60730	1.1865	4.01007	13.4759	0.000241646	0.00564678
AT5G55970	-1.16076	5.2916	13.4672	0.000242776	0.00566692
AT1G47400	2.87723	-0.466396	13.4558	0.000244254	0.00569513
AT4G34550	1.15604	5.04298	13.4505	0.000244946	0.00570499
AT5G38200	-1.15683	4.30535	13.4423	0.000246008	0.00572341
AT4G12410	-2.17013	-0.864183	13.4327	0.000247274	0.00574654
AT2G16910	-2.14358	0.349769	13.4238	0.000248445	0.00576742
AT3G28350	-1.91872	-0.270712	13.4121	0.000250008	0.00579734
AT4G13390	-2.39598	3.96652	13.4023	0.000251322	0.00582143
AT2G07677	2.71792	-0.387645	13.397	0.000252025	0.00583131
AT1G27180	1.64292	2.69236	13.3941	0.000252412	0.00583388
AT4G00270	1.16479	4.14309	13.3739	0.000255147	0.00589067
AT1G58400	1.60396	1.74237	13.3695	0.000255744	0.00589801
AT4G37310	1.09647	5.39937	13.3583	0.000257278	0.00592226
AT2G21970	1.33003	6.46002	13.3578	0.000257356	0.00592226
AT3G11050	1.7532	2.60211	13.3532	0.000257986	0.00593032
AT1G13540	-1.87405	1.32697	13.3466	0.000258898	0.00594169
AT5G53870	-2.14537	0.118213	13.3455	0.000259043	0.00594169
AT1G62580	2.16655	-0.238821	13.3304	0.000261142	0.00598334
AT5G11650	1.08282	4.67853	13.315	0.000263295	0.00602614
AT4G37370	1.5183	1.79488	13.3065	0.000264492	0.00604699
AT1G27210	-0.977352	4.96431	13.3005	0.000265332	0.00605965
AT2G23985	1.38719	2.22251	13.2909	0.0002667	0.00608432
AT3G46640	-1.21765	2.90064	13.2873	0.000267212	0.00608945
AT3G47660	2.19505	-0.1699	13.2303	0.00027546	0.00627065
AT3G58120	-1.1466	4.30462	13.227	0.00027594	0.00627482
AT3G21320	-2.33356	-0.789933	13.2169	0.000277437	0.00630208
AT4G23820	-1.19874	5.57882	13.2084	0.000278704	0.00632406
AT2G03720	-1.60448	1.15428	13.2032	0.00027947	0.00633465
AT3G14560	-1.07159	4.21382	13.1999	0.000279966	0.00633909
AT5G43850	1.20409	7.08522	13.1894	0.000281531	0.00636771
AT1G05200	1.16884	5.0423	13.1779	0.000283276	0.00639694
AT3G12110	1.20275	4.5701	13.1769	0.000283428	0.00639694
AT2G23110	2.50931	0.131377	13.1666	0.000284978	0.00642506
AT5G11412	-2.5046	-1.40748	13.1611	0.000285827	0.00643451
AT5G18080	-1.47573	2.38918	13.1599	0.000286005	0.00643451
AT4G12130	1.42992	2.41902	13.1508	0.000287391	0.0064588
AT5G53740	3.01074	-1.0679	13.1313	0.000290399	0.0065195
AT2G21195	1.537	2.15021	13.0879	0.000297205	0.00666313
AT1G66910	1.39928	3.99489	13.0865	0.000297428	0.00666313
AT1G80980	1.37411	2.22766	13.0829	0.000298005	0.00666901
AT3G41762	1.95981	0.925255	13.0666	0.0003006	0.00671998
AT4G37690	-1.93869	0.760567	13.0637	0.000301082	0.00672364
AT4G14270	-1.4215	5.2163	13.0352	0.00030569	0.00681935
AT1G18710	-1.13404	3.59121	13.0328	0.000306081	0.00682087
AT3G22830	-2.61844	-0.592506	13.0095	0.000309915	0.00689903
AT1G53180	-1.1728	3.6226	13.0008	0.00031135	0.0069237
AT5G64860	-1.08946	4.66377	12.9962	0.000312119	0.0069335
AT3G18070	-1.58811	1.41023	12.979	0.000314996	0.00699007
AT4G01460	-1.21434	3.20086	12.9507	0.000319798	0.0070892
AT3G53680	1.2274	3.21677	12.9327	0.000322884	0.00715011
AT5G51670	-1.13613	3.80909	12.9278	0.00032373	0.00716134
AT3G10520	-1.12734	4.03726	12.9218	0.000324774	0.00717692
AT4G39920	1.42293	2.47593	12.9017	0.000328279	0.00724682
AT1G07450	1.22704	3.58337	12.8774	0.000332581	0.00733413
AT3G05600	1.56659	2.15578	12.8715	0.000333618	0.00734292
AT5G08030	-1.8112	2.51414	12.8712	0.000333674	0.00734292
AT2G20550	1.62345	1.51228	12.8627	0.000335201	0.00736885
AT1G23100	1.47457	1.76569	12.8564	0.000336325	0.00738587
AT4G15233	-1.2264	2.67779	12.8484	0.000337761	0.00740973
AT1G16260	1.22117	4.32733	12.831	0.000340928	0.00747146
AT3G59730	-1.90038	-0.244034	12.8179	0.000343327	0.00750267
AT1G63370	2.25163	0.138403	12.8177	0.000343359	0.00750267
AT1G34570	1.09694	4.34592	12.8174	0.000343417	0.00750267
AT3G56290	1.48762	7.75132	12.7991	0.000346779	0.0075683
AT2G25900	-1.36252	6.67612	12.7935	0.000347825	0.00757578
AT1G20610	-1.33007	2.24168	12.7934	0.000347838	0.00757578
AT1G54050	1.46979	2.17378	12.7903	0.00034843	0.00758086
AT3G20110	2.29823	0.747214	12.7833	0.000349734	0.00760141
AT3G47830	1.77247	0.956038	12.776	0.000351095	0.00761102
AT5G50520	1.19268	3.31028	12.7752	0.000351253	0.00761102
AT1G67030	1.30251	4.34376	12.7751	0.000351256	0.00761102
AT1G55020	1.25323	6.78964	12.7668	0.000352835	0.0076374
AT1G07330	2.10767	0.677486	12.7478	0.000356431	0.00770732
AT5G43070	1.22226	3.03057	12.7459	0.000356793	0.00770732
AT2G38980	1.28644	2.96062	12.7352	0.000358843	0.00774368
AT5G05965	-1.69143	1.73369	12.722	0.000361378	0.00779045
AT5G47980	-2.11912	3.64551	12.7149	0.000362744	0.00781193
AT1G13700	-1.24571	3.29878	12.7117	0.000363381	0.00781768
AT3G29760	1.0384	4.79993	12.7066	0.000364367	0.00783092
AT1G51460	1.8421	0.888175	12.6889	0.000367833	0.00789739
AT4G35660	-2.13398	-0.776403	12.6823	0.000369129	0.00791718
AT1G47960	-1.27948	3.91048	12.6785	0.00036988	0.00792199
AT3G26115	1.57563	1.36916	12.6774	0.000370102	0.00792199
AT3G26320	1.87444	1.0411	12.6601	0.000373532	0.00798732
AT1G21690	1.26789	3.75377	12.6569	0.000374173	0.00799294
AT4G39560	1.31442	2.60695	12.6544	0.000374674	0.00799557
AT2G35740	1.85943	0.48116	12.6504	0.000375481	0.0080047
AT5G14650	1.51507	2.01255	12.6318	0.000379238	0.00807667
AT3G04530	-1.36818	1.6846	12.6195	0.000381743	0.00812183
AT5G06690	-1.33924	4.38183	12.6083	0.000384031	0.00816229
AT1G14250	-2.04707	1.16542	12.6018	0.000385383	0.00818094
AT5G57530	-2.33848	2.20708	12.6003	0.000385682	0.00818094
AT3G45410	1.60515	2.55136	12.5819	0.000389496	0.00825356
AT5G47160	-1.62219	0.67963	12.5646	0.000393122	0.00832206
AT3G54040	1.17332	3.68939	12.5626	0.000393546	0.00832271
AT1G04600	2.64854	-1.00701	12.5598	0.000394134	0.00832681
AT4G01660	1.15166	5.6527	12.5462	0.000397022	0.00837224
AT2G07715	1.91072	1.25814	12.5459	0.000397076	0.00837224
AT1G65240	2.48597	-0.703759	12.539	0.000398548	0.00839193
AT3G16870	1.33116	2.57404	12.5378	0.000398803	0.00839193
AT1G52190	-1.09583	4.56463	12.5329	0.000399847	0.00840553
AT3G18773	-1.39387	4.28125	12.5262	0.000401276	0.00842718
AT1G34245	1.96753	0.585722	12.5193	0.000402774	0.00845027
AT4G06598	-1.0616	3.76937	12.5008	0.000406788	0.00852603
AT2G47750	1.59975	2.21853	12.4986	0.000407261	0.00852747
AT5G45220	2.23545	0.00705924	12.474	0.000412652	0.00863181
AT3G49510	-1.72388	0.834959	12.4685	0.000413865	0.00864863
AT1G31835	1.60194	2.25921	12.4479	0.000418473	0.0087363
AT1G53250	-1.28132	3.80734	12.4241	0.000423824	0.00883168
AT4G13690	2.22124	-0.486713	12.4239	0.000423878	0.00883168
AT1G23130	1.24723	6.44527	12.4219	0.000424336	0.00883168
AT5G64905	2.99501	-0.708549	12.4202	0.000424712	0.00883168
AT2G47490	1.03665	5.45355	12.4068	0.000427776	0.00888665
AT3G12610	-1.42425	5.76717	12.4031	0.000428615	0.00888821
AT2G04845	1.32094	2.3661	12.4028	0.000428692	0.00888821
AT5G63080	1.29016	2.56298	12.3971	0.000429996	0.00890652
AT1G52710	1.58392	2.08111	12.3533	0.000440215	0.00910927
AT3G26740	-1.67766	8.7362	12.3496	0.00044109	0.00911844
AT3G04420	1.41828	2.02898	12.3364	0.000444219	0.00917253
AT5G35190	-2.5567	4.79332	12.3349	0.000444574	0.00917253
AT1G64780	1.17063	6.94352	12.3248	0.000446977	0.00921313
AT1G74890	2.05679	-0.00983133	12.297	0.000453681	0.0093422
AT1G23205	1.06797	4.57917	12.2804	0.000457744	0.00941671
AT5G56910	1.23556	3.25552	12.2765	0.000458701	0.00942722
AT3G59930	1.71813	3.3166	12.2734	0.000459463	0.0094337
AT1G48740	-1.87031	-0.00553986	12.267	0.000461036	0.00945684
AT1G17147	-1.47608	2.40238	12.2605	0.000462646	0.00948065
AT1G66440	-1.91437	-0.00392718	12.2412	0.000467462	0.00957007
AT5G45860	2.76665	-1.09396	12.2333	0.000469441	0.0096013
AT1G48690	1.83364	1.26775	12.2241	0.000471749	0.00963917
AT5G38540	-1.96754	-0.258834	12.2209	0.00047258	0.00964683
AT2G02400	1.24213	3.43301	12.1965	0.000478783	0.00976403
AT3G28860	-1.11284	7.20121	12.1828	0.000482319	0.00982668
AT1G14070	-1.11475	3.34479	12.1438	0.000492513	0.0100247
AT4G30993	1.04838	5.40858	12.1366	0.000494423	0.0100478
AT1G71850	1.17104	3.41977	12.1344	0.000494994	0.0100478
AT3G19150	1.42536	2.41654	12.1341	0.000495075	0.0100478
AT1G70830	-2.29986	8.20305	12.108	0.00050205	0.0101796
AT5G24380	1.40949	5.35251	12.1055	0.000502743	0.0101823
AT3G05800	-1.20953	3.03614	12.104	0.000503144	0.0101823
AT1G26420	2.33887	-0.662941	12.067	0.000513216	0.0103762
AT3G01820	1.22863	4.23545	12.0652	0.000513724	0.0103765
AT4G39210	1.41248	5.27201	12.0622	0.000514532	0.010383
AT2G35742	-2.18606	-1.16278	12.054	0.000516805	0.0104189
AT3G01900	-2.0437	-0.840629	12.038	0.000521255	0.0104918
AT1G69730	1.20147	3.21239	12.0375	0.000521415	0.0104918
AT1G54870	2.84587	3.21291	12.0353	0.000522022	0.0104928
AT5G63470	-1.13855	4.98587	12.0338	0.000522456	0.0104928
AT2G07717	1.86693	3.6621	12.0167	0.000527273	0.0105795
AT1G18320	1.72721	0.85495	12.0142	0.000527974	0.0105835
AT3G06470	1.07691	4.1371	12.0114	0.000528757	0.0105892
AT1G17255	1.94149	0.0625185	12.0089	0.000529484	0.0105937
AT4G15320	2.34913	-0.325627	12.0033	0.000531058	0.0106151
AT1G23560	-1.25296	2.238	11.998	0.00053257	0.0106353
AT3G09590	2.54608	-0.609632	11.9962	0.000533105	0.0106359
AT2G17060	-2.20134	0.0402032	11.9795	0.000537883	0.0107212
AT1G49500	-1.32546	6.92327	11.968	0.000541221	0.0107775
AT2G27500	-1.0218	4.43434	11.9614	0.000543153	0.0108035
AT4G12720	1.04321	4.33739	11.96	0.000543547	0.0108035
AT3G20670	1.18306	3.4458	11.9475	0.000547209	0.0108661
AT1G52270	-1.9865	-0.205664	11.9441	0.000548194	0.0108754
AT4G27410	-0.992334	5.56923	11.9407	0.000549222	0.0108856
AT1G49620	2.01093	1.44407	11.9307	0.000552161	0.0109336
AT3G21720	1.25919	5.10745	11.9268	0.000553313	0.0109462
AT2G45360	2.12091	0.227694	11.9159	0.00055657	0.0110003
AT3G07720	0.964904	5.04361	11.9062	0.000559463	0.011039
AT3G03020	1.56015	1.45713	11.9059	0.000559572	0.011039
AT5G22920	-1.55284	6.76709	11.8876	0.000565088	0.0111375
AT4G22756	-1.10542	3.53877	11.8695	0.000570596	0.0112355
AT5G37630	1.2451	2.66793	11.8676	0.000571202	0.011237
AT2G46330	-0.970224	5.27293	11.8635	0.000572462	0.0112513
AT5G14820	2.85519	-1.17423	11.8571	0.000574404	0.011279
AT4G25280	1.07602	4.70051	11.8547	0.000575171	0.0112836
AT5G43730	1.55656	2.35163	11.8527	0.000575778	0.011285
AT3G53830	1.11214	4.14983	11.8376	0.000580469	0.0113664
AT5G11590	1.56569	3.34008	11.8262	0.000584024	0.0114255
AT1G17190	-1.08504	4.99957	11.8227	0.000585136	0.0114277
AT5G04000	1.47272	1.53842	11.8224	0.000585218	0.0114277
AT2G01340	-2.20027	2.42374	11.8113	0.000588713	0.0114853
AT2G40330	2.04613	1.04816	11.8094	0.000589327	0.0114867
AT5G14180	1.55707	1.29801	11.8041	0.000591017	0.0115045
AT5G50530	1.05058	4.50988	11.8031	0.000591327	0.0115045
AT1G29740	-1.69533	0.331276	11.7969	0.000593279	0.0115319
AT2G05300	1.77633	0.79679	11.7905	0.000595329	0.0115611
AT4G03820	1.30017	3.0089	11.7816	0.000598188	0.011603
AT1G52050	-1.95272	2.70551	11.7804	0.000598585	0.011603
AT1G58170	1.519	2.2629	11.761	0.000604854	0.0117138
AT5G66055	1.16719	5.66455	11.7547	0.000606901	0.0117346
AT5G02270	1.31987	6.13925	11.7543	0.000607039	0.0117346
AT5G61380	-1.03573	5.15284	11.7398	0.000611761	0.0118151
AT4G22990	1.10084	4.47595	11.7333	0.000613909	0.0118429
AT5G51470	-1.51687	1.00939	11.7321	0.000614319	0.0118429
AT3G21890	1.17184	3.82714	11.7304	0.000614879	0.0118429
AT4G23170	1.37869	1.88199	11.7269	0.000616022	0.0118541
AT2G42560	2.14873	3.87655	11.7219	0.000617697	0.0118755
AT4G24275	-1.47141	1.52824	11.6973	0.000625922	0.0120227
AT1G12570	1.88424	0.587931	11.6944	0.000626881	0.0120302
AT1G27461	2.16757	0.970947	11.6922	0.00062763	0.0120337
AT5G51810	-1.36217	2.14941	11.686	0.000629732	0.012063
AT5G01870	1.59053	1.38613	11.6827	0.000630849	0.0120735
AT5G11570	-1.44477	1.17851	11.6782	0.000632374	0.0120917
AT1G18265	-1.12243	3.23269	11.6621	0.000637869	0.0121858
AT3G52310	1.15688	4.15005	11.6304	0.000648819	0.0123838
AT1G74930	-1.65874	1.20491	11.6125	0.000655115	0.0124927
AT2G32100	-1.07679	5.27183	11.6043	0.000657982	0.0125223
AT5G44110	1.00662	4.81128	11.6035	0.000658292	0.0125223
AT4G34220	-1.0493	6.10423	11.603	0.000658444	0.0125223
AT1G28260	-1.07014	4.60205	11.5982	0.000660143	0.0125433
AT2G36980	1.63202	1.22872	11.5918	0.000662447	0.0125758
AT4G03960	1.47396	1.9396	11.5807	0.000666416	0.0126398
AT1G70450	-2.07712	-1.01815	11.5653	0.000671941	0.0127332
AT5G03240	1.6704	9.28482	11.5472	0.000678524	0.0128464
AT2G19930	-1.00928	3.90002	11.5419	0.000680442	0.0128712
AT1G62440	-1.28204	2.58202	11.5298	0.000684908	0.0129441
AT3G26350	2.35949	0.046391	11.5228	0.000687466	0.0129808
AT4G37150	1.04583	4.77945	11.5195	0.000688714	0.0129862
AT5G52570	0.984684	5.00099	11.5187	0.000688978	0.0129862
AT1G69430	2.29039	-0.321358	11.5158	0.000690065	0.0129951
AT3G27883.1	-2.23042	-0.989151	11.5017	0.000695342	0.0130828
AT2G34350	-2.2845	1.29274	11.4738	0.000705857	0.0132689
AT1G62350	1.72812	0.733642	11.4666	0.000708601	0.0133086
AT1G14700	-1.07081	5.60513	11.4605	0.000710906	0.0133401
AT1G79500	-1.1564	3.92165	11.4484	0.000715549	0.0134153
AT3G44770	2.54883	-0.966698	11.4391	0.000719159	0.013471
AT3G56360	1.15878	4.88983	11.4265	0.000724039	0.0135408
AT5G25020	2.16688	-0.639364	11.4262	0.000724167	0.0135408
AT2G38380	1.03777	5.39629	11.4182	0.000727288	0.0135872
AT1G09890	-1.82292	1.94897	11.4128	0.000729379	0.0136025
AT1G49210	-2.0619	-0.580177	11.4124	0.000729567	0.0136025
AT4G27050	-1.02612	4.25445	11.4112	0.00073004	0.0136025
AT4G00680	-1.55566	2.05275	11.4011	0.000734012	0.0136645
AT2G21590	-1.32672	4.21412	11.3953	0.000736312	0.0136953
AT5G49330	2.01845	-0.20624	11.3776	0.000743352	0.0138141
AT3G18170	-1.27908	2.48875	11.3714	0.000745856	0.0138456
AT5G65090	-1.9401	1.20276	11.37	0.000746403	0.0138456
AT5G46830	2.49845	-0.902493	11.3679	0.000747238	0.0138456
AT5G37550	1.31998	2.22893	11.3668	0.00074767	0.0138456
AT5G48320	-1.34608	1.70512	11.3583	0.000751109	0.0138972
AT3G53370	1.48198	1.62181	11.3528	0.000753344	0.0139263
AT5G04660	1.40794	2.04069	11.3473	0.000755596	0.0139558
AT5G52800	-1.54907	0.752657	11.3427	0.000757457	0.013966
AT5G65010	-1.21574	8.188	11.3426	0.000757472	0.013966
AT5G41650	1.94503	-0.0307444	11.3299	0.000762683	0.0140498
AT4G13540	1.12764	3.26907	11.3223	0.000765802	0.014095
AT3G02832	1.58958	1.92063	11.3158	0.000768524	0.0141167
AT3G46720	1.78203	0.636408	11.3154	0.000768655	0.0141167
AT1G77210	-1.26713	4.0815	11.3136	0.000769415	0.0141167
AT2G06200	2.14615	-0.262767	11.3125	0.00076985	0.0141167
AT1G01050	0.96568	5.46975	11.3114	0.000770316	0.0141167
AT4G20240	-1.62112	4.13279	11.3096	0.000771067	0.0141182
AT5G39670	2.52306	-1.03664	11.305	0.000773004	0.0141414
AT2G47370	1.36963	3.20205	11.3025	0.00077403	0.014148
AT5G42720	1.05063	4.38432	11.299	0.000775508	0.0141599
AT5G04960	-2.75081	3.71541	11.2977	0.000776022	0.0141599
AT5G55950	1.59847	1.20889	11.2903	0.00077913	0.0142043
AT2G27190	1.0408	5.1111	11.2825	0.000782432	0.0142523
AT1G21326	-2.12288	-0.865269	11.2608	0.000791594	0.0144067
AT1G54820	-1.66209	5.35147	11.2553	0.000793967	0.0144375
AT4G33030	1.29861	6.8128	11.2225	0.000808128	0.0146816
AT3G13760	1.68406	1.83727	11.221	0.000808777	0.0146816
AT3G56090	1.01367	5.88215	11.219	0.000809624	0.0146843
AT4G26288	-2.47656	1.12197	11.1822	0.000825873	0.0149662
AT4G20480	0.958434	4.70742	11.1761	0.000828581	0.0150024
AT5G48240	1.23124	3.59957	11.1572	0.00083706	0.015143
AT2G45150	1.15709	2.85295	11.1498	0.000840404	0.0151905
AT5G49170	-1.50893	0.850659	11.1345	0.000847388	0.0153036
AT5G02170	-1.99898	1.8433	11.1003	0.000863136	0.0155687
AT5G07660	-1.355	1.69374	11.0994	0.000863535	0.0155687
AT4G04790	1.25251	2.61633	11.0902	0.000867847	0.0156331
AT2G20670	-1.36744	7.86689	11.0824	0.000871512	0.0156857
AT3G60280	-2.32167	0.603603	11.072	0.000876421	0.0157607
AT5G36870	-1.35505	1.5594	11.07	0.000877339	0.0157638
AT4G24540	2.20863	-0.174448	11.0617	0.000881285	0.0158212
AT3G04910	-1.15083	6.58245	11.0562	0.000883922	0.0158551
AT1G16550	-1.15465	2.69045	11.0471	0.000888272	0.0159196
AT1G17260	1.68371	0.608357	11.0452	0.000889183	0.0159225
AT2G29910	1.11153	3.08973	11.0399	0.000891699	0.015954
AT4G32280	-1.49542	0.902145	11.0251	0.000898876	0.0160688
AT3G49120	1.51567	6.66253	11.018	0.000902326	0.0161169
AT4G13800	1.0804	5.15581	11.0096	0.000906409	0.0161748
AT5G17165	1.57049	1.46412	11.0082	0.000907096	0.0161748
AT5G48570	1.08461	5.11747	10.9927	0.000914719	0.016297
AT4G38320	1.10885	3.22606	10.9899	0.000916075	0.0163074
AT5G43370	-1.00482	3.98483	10.9839	0.000919072	0.016347
AT3G06130	-1.01458	4.16831	10.978	0.000921994	0.0163852
AT1G62980	-1.86024	2.46625	10.9715	0.00092526	0.0164294
AT5G39420	-2.2215	-0.00475302	10.9611	0.000930422	0.0165072
AT5G49900	-1.16021	4.08566	10.9369	0.000942682	0.0167107
AT1G07660	1.16502	3.33321	10.9302	0.000946111	0.0167574
AT4G16830	1.06605	6.40869	10.9161	0.000953336	0.0168713
AT5G24670	-1.00018	5.70325	10.9141	0.00095434	0.0168749
AT1G15870	-1.43451	1.64628	10.909	0.00095697	0.0169073
AT1G58280	1.55939	3.8307	10.8871	0.000968366	0.0170943
AT2G37040	1.32738	8.75913	10.8692	0.000977752	0.0172456
AT4G33960	-1.16098	2.66575	10.8589	0.000983214	0.0173275
AT2G34700	2.82411	-1.3872	10.8498	0.00098809	0.0173877
AT1G71920	-1.0054	4.15656	10.8494	0.000988276	0.0173877
AT3G01970	1.55219	2.79645	10.8422	0.000992131	0.017441
AT1G70290	-1.22216	7.02205	10.8203	0.00100393	0.0176338
AT3G14850	1.28568	2.0509	10.8109	0.00100906	0.0176858
AT3G47295	1.03067	6.18956	10.81	0.00100953	0.0176858
AT1G22540	-0.966821	4.10415	10.8089	0.00101012	0.0176858
AT1G15910	-0.911573	4.77679	10.8075	0.00101091	0.0176858
AT1G08300	1.47227	2.27398	10.806	0.00101174	0.0176858
AT2G15020	1.05287	6.85871	10.8056	0.00101191	0.0176858
AT3G20395	-1.77049	3.04209	10.7933	0.0010187	0.0177898
AT5G54300	0.995338	4.30841	10.7834	0.00102414	0.0178626
AT5G47450	-1.31366	6.17929	10.7827	0.00102455	0.0178626
AT2G41040	1.21434	6.34873	10.7803	0.00102584	0.0178702
AT1G60460	-1.41052	1.36609	10.7747	0.00102896	0.0179098
AT5G18030	-1.22383	3.26354	10.7716	0.00103068	0.0179251
AT4G27710	-1.20319	6.25706	10.7661	0.00103376	0.0179638
AT5G46040	2.55635	-0.868216	10.7622	0.00103592	0.0179865
AT5G63190	-0.995404	5.12741	10.7603	0.001037	0.0179906
AT2G35585	-1.3621	1.86946	10.7509	0.00104228	0.0180672
AT5G43230	-1.874	0.667049	10.7483	0.00104377	0.0180784
AT3G54390	1.07929	3.40324	10.7389	0.00104908	0.0181555
AT3G53380	-1.01884	3.45793	10.7349	0.00105134	0.0181797
AT5G25900	-0.887125	4.94446	10.7266	0.00105604	0.0182461
AT3G03770	1.04795	5.86686	10.7146	0.00106294	0.0183502
AT4G14819	-1.94684	-0.297372	10.7068	0.00106741	0.0184125
AT2G46130	-1.9058	-0.870842	10.7043	0.00106885	0.0184222
AT2G37890	1.35504	2.23915	10.6937	0.00107504	0.0185137
AT1G30835.2	1.62853	0.918767	10.6915	0.00107628	0.0185201
AT2G24120	1.1199	5.69424	10.6877	0.00107847	0.0185427
AT4G26150	1.19817	5.26444	10.666	0.00109125	0.0187472
AT1G02650	-1.57294	0.39059	10.6644	0.00109218	0.0187479
AT5G62150	1.83816	0.339098	10.6591	0.0010953	0.0187861
AT4G14365	2.118	-0.42912	10.6476	0.00110212	0.0188878
AT4G29180	-1.7632	2.34238	10.6445	0.00110396	0.0189041
AT5G66690	1.07754	4.2381	10.6408	0.00110619	0.0189269
AT1G18620	-1.24935	6.17221	10.6388	0.00110741	0.0189325
AT3G56980	1.46761	1.39175	10.6306	0.0011123	0.0189873
AT5G06520	2.80114	-1.43272	10.6299	0.00111272	0.0189873
AT4G39770	1.15499	3.04742	10.629	0.00111331	0.0189873
AT1G69485	2.32381	-0.914691	10.6267	0.00111467	0.0189925
AT1G31750	1.66241	1.22795	10.6255	0.00111541	0.0189925
AT5G67400	-2.22272	3.2804	10.6142	0.00112223	0.0190933
AT1G68880	1.63758	0.677581	10.6127	0.00112314	0.0190934
AT1G64170	-1.04557	3.05738	10.6079	0.00112603	0.0191248
AT5G57220	1.69785	0.852663	10.6056	0.00112743	0.0191248
AT1G63330	-1.41154	1.17189	10.6038	0.00112854	0.0191248
AT5G48440	-1.09233	3.43149	10.6037	0.00112861	0.0191248
AT3G61810	1.8703	0.16704	10.5914	0.00113615	0.0192372
AT2G21660	-1.04767	7.25114	10.5826	0.00114157	0.0193136
AT3G09950	-2.10436	-0.618067	10.5642	0.00115299	0.0194911
AT2G31370	0.912763	4.87519	10.5618	0.0011545	0.0195012
AT5G57567	-1.7668	-0.371109	10.5495	0.00116217	0.019615
AT2G04040	1.38355	1.79976	10.5462	0.00116427	0.0196347
AT1G66270	-1.09031	6.04769	10.5425	0.00116661	0.0196585
AT2G39130	-1.02151	5.59412	10.5407	0.00116772	0.0196616
AT4G34970	-1.25573	2.59793	10.5361	0.00117065	0.0196953
AT2G05160	-1.04545	3.72914	10.5344	0.00117176	0.0196982
AT1G78370	-1.40669	6.46863	10.5309	0.00117396	0.0197195
AT4G38730	-0.967823	4.23336	10.5293	0.00117498	0.0197211
AT1G67710	-1.06695	2.93098	10.5165	0.00118311	0.0198288
AT2G15060.1	2.0366	0.758788	10.5163	0.00118327	0.0198288
AT1G65950	1.07095	3.43005	10.5011	0.00119307	0.019977
AT5G45520	1.37746	1.98808	10.4986	0.00119467	0.0199825
AT1G75780	-1.11309	4.30102	10.4962	0.00119621	0.0199825
AT1G58160	2.35385	-0.408726	10.4962	0.00119623	0.0199825
AT2G23590	1.20911	2.64075	10.4842	0.001204	0.0200722
AT1G58520	1.07934	7.09017	10.4839	0.00120422	0.0200722
AT3G50310	-1.88595	-0.890408	10.4835	0.00120445	0.0200722
AT3G51860	1.14128	3.17323	10.4755	0.00120966	0.0201433
AT3G44716	-1.50694	0.53147	10.4684	0.00121433	0.020205
AT4G40010	-1.06418	2.88698	10.449	0.00122717	0.0204026
AT4G24260	-1.53501	0.119739	10.4453	0.00122959	0.0204269
AT5G59960	-0.968628	5.72968	10.4377	0.00123471	0.020485
AT2G29330	1.34752	2.39795	10.4372	0.00123503	0.020485
AT2G41010	1.33225	2.31951	10.4176	0.00124822	0.0206875
AT1G33980	-0.913728	5.59297	10.4094	0.00125373	0.0207555
AT1G21360	-1.48724	1.84229	10.4086	0.00125428	0.0207555
AT3G23120	-2.25878	-1.41271	10.4001	0.00126009	0.0208311
AT1G64700	1.86524	0.0730322	10.399	0.00126082	0.0208311
AT3G50240	-0.93457	5.82862	10.3905	0.00126666	0.0209113
AT4G14010	1.02982	4.24897	10.3772	0.00127584	0.0210393
AT2G39880	1.59469	0.904337	10.3763	0.00127641	0.0210393
AT3G29075	0.972191	4.45516	10.3735	0.00127839	0.0210556
AT3G23630	2.10562	-0.500694	10.3629	0.00128574	0.0211602
AT1G13100	-1.10042	3.35113	10.3599	0.0012878	0.0211776
AT5G07390	1.56669	1.05566	10.3421	0.00130027	0.021366
AT1G33320	-1.85765	-0.836254	10.333	0.00130672	0.0214449
AT3G57680	-1.32931	3.25196	10.3325	0.0013071	0.0214449
AT2G07811	1.78799	1.61082	10.325	0.00131238	0.0215148
AT4G15770	0.963929	5.02923	10.3221	0.0013145	0.0215329
AT2G42950	1.19028	2.4242	10.3093	0.00132365	0.021666
AT1G67050	-1.03933	3.8358	10.2957	0.00133343	0.0218041
AT5G09590	1.09159	6.66255	10.2947	0.00133414	0.0218041
AT1G65870	1.08003	3.26118	10.2933	0.00133518	0.0218041
AT5G61330	1.01447	4.35143	10.2817	0.00134354	0.0219237
AT5G10572	2.02898	-0.62187	10.2736	0.00134948	0.0220037
AT5G65850	1.50774	1.12241	10.2708	0.00135153	0.0220202
AT2G03980	1.08299	3.24734	10.2683	0.00135335	0.0220329
AT4G40090	-2.19715	3.84376	10.2645	0.00135617	0.0220618
AT5G63850	1.17983	4.78154	10.2619	0.00135804	0.0220752
AT4G30660	-1.24252	4.83412	10.2594	0.00135987	0.022088
AT5G06550	1.11159	3.10842	10.2515	0.00136574	0.0221664
AT3G19450	1.29508	7.95357	10.2498	0.001367	0.0221696
AT2G19610	-2.27144	-1.5456	10.2434	0.00137173	0.0222294
AT5G10010	0.973269	5.18576	10.2377	0.00137603	0.0222819
AT3G56880	-0.871431	5.04009	10.229	0.00138249	0.0223695
AT5G10250	-1.47515	1.94467	10.2249	0.00138554	0.0224017
AT3G22660	1.18578	4.76727	10.2235	0.0013866	0.0224017
AT2G34070	1.136	4.11345	10.2178	0.00139091	0.0224542
AT4G15340	1.40577	2.22096	10.2111	0.00139595	0.0225183
AT1G23850	-1.13743	2.16559	10.2018	0.00140304	0.0226154
AT1G56600	-1.27466	4.34411	10.1994	0.00140489	0.022628
AT3G47380	1.68593	0.205349	10.1817	0.00141841	0.0228284
AT3G48030	1.00847	3.81778	10.18	0.00141971	0.022832
AT4G13070	1.26491	2.22655	10.1665	0.00143016	0.0229826
AT2G21860	0.972651	5.78488	10.1592	0.00143585	0.0230564
AT4G11550	2.03753	-0.486752	10.1566	0.00143786	0.0230712
AT4G12020	0.970328	4.39303	10.1549	0.00143915	0.0230743
AT3G10530	1.0165	4.02958	10.1414	0.00144974	0.0232265
AT1G23950	0.966479	4.38591	10.1349	0.00145487	0.0232782
AT5G57540	-2.1195	1.48638	10.1345	0.00145516	0.0232782
AT5G67600	0.949986	4.44737	10.1318	0.00145732	0.023295
AT3G13470	1.06238	7.29082	10.1251	0.00146266	0.0233457
AT5G66940	1.89252	-0.348666	10.1241	0.00146346	0.0233457
AT5G65165	1.3394	1.7361	10.1236	0.0014638	0.0233457
AT4G04830	0.919986	5.26787	10.115	0.00147071	0.0234339
AT4G02850	1.59665	3.53374	10.1139	0.00147154	0.0234339
AT4G15990	1.87371	1.5424	10.0995	0.00148309	0.0235839
AT5G59270	-1.78488	-0.778826	10.0987	0.00148377	0.0235839
AT5G53390	2.75027	-1.47773	10.098	0.00148431	0.0235839
AT1G65250	-1.62927	1.88159	10.0956	0.00148624	0.0235968
AT4G02700	1.94377	0.346573	10.0881	0.00149233	0.0236758
AT1G66020	-2.14261	0.802064	10.0785	0.00150007	0.0237798
AT1G62250	-0.895186	5.84405	10.0772	0.00150114	0.0237798
AT5G08710	0.975566	4.074	10.0731	0.00150446	0.0238147
AT2G35070	2.04569	-0.493492	10.0421	0.00153003	0.0242012
AT3G14370	-1.36728	1.62298	10.0381	0.00153333	0.0242353
AT1G34580	-1.48164	1.4647	10.0345	0.00153631	0.024264
AT5G43450	-1.05604	6.28521	10.0322	0.00153829	0.024264
AT5G42760	1.16916	5.24212	10.0318	0.00153859	0.024264
AT3G54730	2.56335	-1.11192	10.0254	0.00154392	0.02433
AT5G05730	-0.893852	5.23452	10.0146	0.00155305	0.0244537
AT4G36670	-0.991758	4.24051	10.0134	0.00155409	0.0244537
AT1G11960	-1.01436	3.15515	10.0065	0.00155989	0.0245269
AT5G17350	2.0152	0.540338	10.0009	0.00156463	0.0245831
AT4G09432	1.78922	0.368292	9.99847	0.0015667	0.0245974
AT3G18880	-1.58253	0.622187	9.99377	0.00157071	0.024642
AT5G08120	-0.919389	4.13931	9.98241	0.00158042	0.024776
AT1G48840	-0.897552	5.17545	9.97795	0.00158426	0.0248177
AT2G31010	1.28605	2.41653	9.96504	0.00159541	0.0249739
AT5G24980	1.32709	2.04741	9.95782	0.00160167	0.0250534
AT3G62680	-2.35599	4.8527	9.94982	0.00160865	0.0251439
AT2G39710	1.10447	2.95217	9.94534	0.00161257	0.0251865
AT2G30420	-1.40574	1.80365	9.93554	0.00162118	0.0253024
AT3G12270	1.03237	4.04816	9.92977	0.00162627	0.025363
AT5G46220	1.55772	0.967114	9.91513	0.00163925	0.0255318
AT5G23660	-1.54404	4.38408	9.91376	0.00164047	0.0255318
AT2G47440	-1.10372	5.17836	9.9135	0.00164071	0.0255318
AT5G38210	-1.31353	2.19299	9.91007	0.00164377	0.0255606
AT3G60510	-1.08822	2.84023	9.90523	0.0016481	0.025609
AT5G12950	-1.03645	6.08727	9.90182	0.00165116	0.0256378
AT3G57880	0.904951	4.60771	9.89714	0.00165536	0.0256842
AT1G31660	0.929185	4.96964	9.89522	0.00165709	0.0256922
AT5G52790	-1.24216	2.63161	9.88999	0.0016618	0.0257463
AT1G06520	1.84218	0.157758	9.8829	0.00166822	0.0258269
AT1G29560	-1.2401	2.57568	9.87826	0.00167243	0.0258732
AT1G74910	-1.0017	7.03953	9.87242	0.00167775	0.025935
AT1G55040	1.0936	2.91502	9.87117	0.00167888	0.025935
AT3G25780	1.49023	1.57959	9.86912	0.00168076	0.025945
AT5G08600	1.58109	2.56338	9.86451	0.00168498	0.0259831
AT4G20050	-1.94027	-0.175945	9.86374	0.00168568	0.0259831
AT1G73120	-1.51837	3.75063	9.84312	0.00170468	0.0262568
AT4G14130	1.14888	2.77133	9.83252	0.00171453	0.0263893
AT1G63660	0.926871	5.82341	9.81813	0.001728	0.0265773
AT5G51720	1.03728	6.76519	9.79423	0.0017506	0.0269054
AT4G09080	2.13743	-0.799541	9.79019	0.00175445	0.0269202
AT4G13330	1.54897	1.09435	9.79007	0.00175457	0.0269202
AT3G03840	-1.35041	1.16627	9.78921	0.00175539	0.0269202
AT4G01925	2.38831	-1.10268	9.77277	0.00177115	0.0271423
AT2G47240	0.876597	5.11477	9.76855	0.00177522	0.027185
AT3G13690	-0.927113	6.11368	9.76563	0.00177805	0.0272085
AT1G17240	2.01539	-0.413669	9.75335	0.00178996	0.027371
AT4G25390	1.09753	2.88922	9.75134	0.00179192	0.0273811
AT5G01200	-1.19257	1.74753	9.74596	0.00179717	0.0274416
AT3G53800	-1.79268	4.84601	9.73611	0.00180683	0.0275691
AT3G07050	1.06717	5.93445	9.72946	0.00181338	0.0276491
AT3G57157	1.84114	0.554518	9.72451	0.00181827	0.0277037
AT3G26280	1.00633	4.7526	9.70946	0.00183322	0.0279114
AT1G28620	-1.22224	2.33934	9.70285	0.00183983	0.0279918
AT4G17880	0.901886	5.00781	9.68846	0.00185429	0.0281916
AT5G18770	-0.959782	3.77788	9.68705	0.00185572	0.028193
AT1G24735	1.77282	0.570436	9.6824	0.00186042	0.0282441
AT1G49130	-1.53692	1.30433	9.67356	0.00186939	0.028355
AT1G44160	1.234	2.01688	9.67059	0.00187241	0.028355
AT2G02710	-1.10112	6.75365	9.66998	0.00187303	0.028355
AT4G30250	1.63261	1.21047	9.66872	0.00187432	0.028355
AT1G20010	-1.08286	7.0993	9.66772	0.00187533	0.028355
AT1G73680	-0.884421	5.11344	9.6673	0.00187577	0.028355
AT1G07280	-1.00688	6.73531	9.66579	0.00187731	0.0283581
AT3G50010	1.79127	0.111195	9.66235	0.00188083	0.0283663
AT3G27970	2.44729	-0.642577	9.66188	0.0018813	0.0283663
AT5G64710	1.50417	1.34613	9.66133	0.00188187	0.0283663
AT5G57850	0.928179	4.37437	9.65521	0.00188816	0.0284233
AT5G10080	-1.06904	2.52676	9.65502	0.00188835	0.0284233
AT4G28290	-0.953112	4.48014	9.64797	0.00189561	0.0285124
AT2G39510	-2.23034	-1.41159	9.63899	0.0019049	0.0286317
AT3G26960	1.42355	2.53534	9.63579	0.00190822	0.0286531
AT2G17120	0.94866	4.29245	9.63501	0.00190903	0.0286531
AT5G36940	-0.898387	5.56271	9.62866	0.00191564	0.0287319
AT5G25140	1.32465	2.21575	9.60998	0.00193523	0.0290052
AT2G38860	1.15428	4.17984	9.59866	0.0019472	0.0291639
AT3G05327	1.68928	0.597266	9.5953	0.00195076	0.0291964
AT3G48680	0.914825	4.84269	9.58713	0.00195946	0.029306
AT3G60330	-1.2009	3.21796	9.57594	0.00197143	0.0294642
AT1G26200	-1.76156	-0.753545	9.56475	0.00198349	0.0296235
AT5G64750	2.18536	-0.795762	9.56237	0.00198607	0.0296411
AT4G25700	1.10758	7.16915	9.56056	0.00198803	0.0296494
AT5G17010	0.973961	5.62128	9.53621	0.00201458	0.0300241
AT1G08560	1.09835	3.22818	9.52984	0.00202157	0.0301072
AT5G58900	-0.883257	4.51152	9.5062	0.00204779	0.0304761
AT3G62160	-1.86786	2.62828	9.50022	0.00205447	0.0305541
AT5G10770	-1.0864	5.33265	9.49814	0.0020568	0.0305565
AT4G30020	-0.954495	5.64838	9.49628	0.00205889	0.0305565
AT3G29100	-1.12894	2.04986	9.49621	0.00205896	0.0305565
AT3G23530	1.06418	6.8235	9.48824	0.00206794	0.030656
AT1G12845	-1.19932	2.96758	9.48767	0.00206857	0.030656
AT2G31860	-1.77111	0.335598	9.48116	0.00207593	0.0307435
AT1G16730	0.992628	4.45091	9.46655	0.00209253	0.0309646
AT1G48930	-1.71338	3.25923	9.46459	0.00209477	0.0309646
AT2G26640	-0.865299	4.45559	9.46416	0.00209525	0.0309646
AT4G31354	1.95886	-0.67199	9.45866	0.00210154	0.0310179
AT2G07707	1.94325	0.522817	9.45844	0.00210179	0.0310179
AT3G59700	1.36891	1.70347	9.45656	0.00210396	0.0310282
AT1G70950	-1.15605	2.05629	9.4411	0.00212177	0.0312691
AT4G20340	1.06593	3.24143	9.43818	0.00212514	0.0312819
AT2G32960	1.2776	1.81618	9.43779	0.0021256	0.0312819
AT5G44210	-1.41283	1.12048	9.43545	0.00212831	0.0313
AT2G39900	-0.997052	4.34063	9.42918	0.0021356	0.0313708
AT3G11180	-1.99996	-1.20355	9.42876	0.00213609	0.0313708
AT3G48340	-1.22217	4.27578	9.42396	0.00214168	0.0314312
AT1G02660	-1.25897	3.888	9.41371	0.0021537	0.0315856
AT1G30050	-2.35037	-1.75167	9.40082	0.00216889	0.0317792
AT4G16900	1.03235	3.44887	9.39996	0.0021699	0.0317792
AT3G19515	-0.846854	5.15579	9.39553	0.00217515	0.0318339
AT5G46050	-1.54918	-0.158784	9.39128	0.0021802	0.0318858
AT2G07706	1.91888	0.396569	9.38796	0.00218415	0.0319215
AT3G16980	-1.47137	0.455463	9.3846	0.00218816	0.031958
AT1G80440	-1.23176	7.27682	9.37724	0.00219697	0.0320645
AT3G29770	1.11598	2.55221	9.37285	0.00220223	0.0321122
AT2G04090	1.5383	0.595925	9.37101	0.00220444	0.0321122
AT3G61640	1.05056	3.44028	9.37072	0.00220479	0.0321122
AT5G17000	0.95981	3.87423	9.36421	0.00221264	0.0322043
AT1G07620	1.66765	0.457845	9.35715	0.00222118	0.0322861
AT1G28660	-1.33901	4.20606	9.35704	0.00222131	0.0322861
AT4G04570	1.27125	3.24707	9.35074	0.00222895	0.0323603
AT2G30900	1.83352	0.522021	9.34922	0.0022308	0.0323603
AT1G53350	1.13774	2.47156	9.34905	0.00223101	0.0323603
AT5G28460	1.0405	3.06363	9.32123	0.00226514	0.0328329
AT1G13640	1.11777	4.74298	9.31796	0.00226918	0.032869
AT2G40300	-0.894735	6.05241	9.29901	0.00229278	0.033188
AT5G44780	1.05709	3.12211	9.28751	0.00230722	0.0333614
AT3G62610	1.98095	0.495458	9.28696	0.00230791	0.0333614
AT4G04940	0.974334	3.99534	9.27651	0.00232112	0.0335237
AT1G33970	-0.854201	5.26986	9.27557	0.00232231	0.0335237
AT3G46170	-2.18731	-0.927635	9.2734	0.00232506	0.0335405
AT5G57550	2.01931	-0.288045	9.26744	0.00233263	0.0336268
AT1G20590	-1.48701	-0.108841	9.26429	0.00233664	0.033655
AT1G76650	1.87897	0.23042	9.26341	0.00233777	0.033655
AT3G23990	1.07514	6.60243	9.25455	0.00234911	0.0337952
AT5G12960	-1.35446	1.3255	9.2525	0.00235174	0.03381
AT4G00950	-1.10273	2.59716	9.24811	0.00235738	0.0338682
AT3G21465	-0.939606	3.62136	9.24549	0.00236076	0.0338912
AT3G21750	0.845885	5.03719	9.24374	0.00236302	0.0338912
AT5G35940	-1.09854	3.03964	9.24314	0.00236379	0.0338912
AT1G53490	1.30531	1.4519	9.23747	0.00237112	0.0339732
AT2G20030	-1.94043	-0.194141	9.23544	0.00237375	0.0339752
AT1G34510	-2.24974	1.94647	9.23316	0.00237672	0.0339752
AT5G62730	2.4536	-1.31306	9.23298	0.00237694	0.0339752
AT5G46430	1.01212	6.48464	9.23233	0.00237779	0.0339752
AT3G61520	1.0162	3.30515	9.23117	0.00237929	0.0339752
AT3G03470	1.09775	3.19328	9.22504	0.00238727	0.0340661
AT1G30400	1.09415	7.74736	9.22184	0.00239144	0.0341027
AT5G14810.1	2.76171	-1.0945	9.21879	0.00239544	0.0341366
AT2G41250	0.939495	5.33504	9.20782	0.00240984	0.0343187
AT1G75000	1.11453	2.58336	9.20581	0.00241248	0.0343331
AT3G12150	-1.01216	3.99481	9.20081	0.00241909	0.0343937
AT5G42700	1.80647	-0.438581	9.19916	0.00242127	0.0343937
AT5G15350	-0.947243	6.27895	9.19889	0.00242161	0.0343937
AT1G74875	1.529	0.721052	9.19531	0.00242635	0.0344379
AT4G25640	1.02368	6.72352	9.19344	0.00242884	0.0344501
AT5G55210	-0.844482	4.75507	9.18728	0.00243703	0.0345431
AT1G66173	-1.52423	0.762596	9.18159	0.00244462	0.0346275
AT4G05410	0.975024	4.09997	9.17644	0.00245151	0.0347018
AT1G69370	-1.00847	3.53471	9.17466	0.00245389	0.0347123
AT2G24800	-1.45396	1.11476	9.15996	0.00247368	0.0349688
AT1G35240	-1.81501	-0.0325339	9.15675	0.00247803	0.0350069
AT2G46390	0.998515	4.05353	9.14837	0.0024894	0.0351441
AT1G12040	-1.87487	3.96514	9.14648	0.00249197	0.0351528
AT1G73220	-1.94093	1.76859	9.14542	0.00249341	0.0351528
AT2G03360	-1.78793	0.0344038	9.14425	0.002495	0.0351528
AT5G14930	-1.00784	3.2281	9.14202	0.00249805	0.0351597
AT3G57150	1.11033	6.74337	9.1407	0.00249985	0.0351597
AT5G39000	-1.70564	0.161753	9.14024	0.00250048	0.0351597
AT1G70460	-1.48472	2.28279	9.13776	0.00250388	0.0351753
AT3G23080	-0.935727	4.7938	9.137	0.00250492	0.0351753
AT4G10120	1.05666	7.499	9.13201	0.00251176	0.0352479
AT3G44713	-1.25439	1.32072	9.11912	0.00252952	0.0354736
AT4G38700	-1.80959	2.93532	9.11398	0.00253663	0.0355498
AT3G03480	2.35356	-0.0392462	9.11204	0.00253932	0.035564
AT1G70990	-1.41064	1.2898	9.10646	0.00254708	0.035649
AT4G09990	-1.60036	2.74595	9.10086	0.0025549	0.0357348
AT1G01750	-1.28783	2.68521	9.09898	0.00255753	0.0357445
AT4G24800	-1.00565	6.63599	9.09794	0.00255898	0.0357445
AT5G05340	1.60749	0.224794	9.09336	0.00256539	0.035787
AT4G30710	-0.88104	4.12948	9.09335	0.0025654	0.035787
AT1G23760	-1.72544	3.63681	9.08514	0.00257695	0.0359244
AT1G60640	1.11099	4.57321	9.08012	0.00258403	0.0359994
AT3G47110	1.65791	0.293712	9.0742	0.0025924	0.0360923
AT1G29860	2.14386	-0.968278	9.0719	0.00259567	0.036114
AT1G53790	1.23343	1.92396	9.06619	0.00260379	0.0361961
AT5G24990	1.04669	3.63677	9.0652	0.0026052	0.0361961
AT5G01840	0.978206	3.80273	9.06414	0.00260671	0.0361961
AT2G38110	0.982076	3.46136	9.06209	0.00260964	0.0362131
AT2G28420	2.17592	-0.516329	9.05545	0.00261912	0.0363208
AT3G16130	-1.42982	2.5502	9.05257	0.00262325	0.0363542
AT5G14780	-1.14701	7.18218	9.0496	0.00262753	0.0363896
AT3G50470	-1.77837	-0.657089	9.04581	0.00263298	0.0364384
AT5G63030	1.03271	3.85402	9.04439	0.00263503	0.0364384
AT3G25820	1.13553	7.21307	9.04356	0.00263622	0.0364384
AT2G27200	-1.04758	3.2267	9.03981	0.00264163	0.0364894
AT1G34000	1.19386	7.84441	9.03624	0.00264679	0.0365368
AT2G32880	-0.943511	5.24726	9.034	0.00265005	0.0365516
AT2G34150	-1.32696	2.83946	9.03311	0.00265132	0.0365516
AT2G24610	-1.21621	1.87198	9.02926	0.00265692	0.0366049
AT4G26860	0.939402	5.72983	9.02229	0.00266708	0.0367092
AT3G24080	1.07517	6.16189	9.02168	0.00266796	0.0367092
AT2G35310	1.8184	-0.415708	9.02042	0.00266979	0.0367105
AT1G02940	2.05058	-0.854996	8.99939	0.0027007	0.0371114
AT1G52060	-2.52967	3.13732	8.99661	0.00270482	0.0371438
AT5G48850	1.17116	2.95782	8.993	0.00271015	0.0371929
AT5G63630	1.11289	2.89353	8.98073	0.00272842	0.0374193
AT1G76820	1.11069	3.14193	8.97794	0.00273259	0.0374523
AT4G24350	-0.806029	4.90901	8.97271	0.00274042	0.0375353
AT5G62720	-0.892934	6.11288	8.96142	0.0027574	0.0377226
AT1G19140	1.03576	4.78825	8.96125	0.00275766	0.0377226
AT3G54260	1.22072	1.99835	8.95965	0.00276007	0.0377311
AT1G61640	1.08099	2.61451	8.95573	0.002766	0.0377877
AT2G36885	1.04516	5.54	8.95053	0.00277389	0.0378711
AT5G54960	0.950166	5.16187	8.93903	0.00279141	0.0380802
AT2G35140	1.5395	0.498496	8.93811	0.00279281	0.0380802
AT2G23630	-2.18259	0.524432	8.93176	0.00280254	0.0381883
AT1G08230	0.96843	3.71096	8.91827	0.00282332	0.0384466
AT2G43550	-1.04616	4.43065	8.91231	0.00283254	0.0385473
AT5G35660	4.17476	4.8295	8.90525	0.00284352	0.0386719
AT1G53633	1.66065	0.545998	8.90296	0.00284709	0.0386955
AT3G23370	1.48449	1.3404	8.88567	0.00287418	0.0390386
AT5G49420	-2.17943	-1.6436	8.87975	0.00288352	0.0391403
AT4G28703	-1.48437	0.593135	8.86196	0.00291175	0.0394982
AT3G21390	0.823108	5.05897	8.85672	0.00292011	0.0395788
AT3G04220	2.04102	-0.521209	8.8559	0.00292143	0.0395788
AT3G22550	0.985302	3.65706	8.84665	0.00293627	0.0397342
AT3G56720	-0.806904	4.89918	8.84641	0.00293667	0.0397342
AT4G22270	-1.13246	2.80416	8.84112	0.00294518	0.0397996
AT1G62290	-0.94524	4.51859	8.84107	0.00294526	0.0397996
AT1G34640	-0.941902	3.49309	8.83908	0.00294847	0.0398175
AT4G03100	1.07563	2.92996	8.82828	0.00296598	0.0400284
AT4G21180	-0.840853	5.41308	8.81592	0.00298613	0.0402642
AT2G26480	1.80494	0.998048	8.81523	0.00298726	0.0402642
AT3G44660	-1.65081	-0.336683	8.80138	0.00301003	0.0405453
AT4G07410	0.925812	5.79672	8.79055	0.00302795	0.0407426
AT3G07010	-0.973392	4.53467	8.7902	0.00302853	0.0407426
AT1G69930	2.52408	-1.41613	8.78782	0.00303248	0.0407698
AT4G21770	0.981147	3.99443	8.78102	0.0030438	0.040896
AT2G24180	-0.909285	6.61448	8.77258	0.00305792	0.0410597
AT4G11360	-0.911228	5.24599	8.7589	0.00308094	0.0413173
AT4G08280	0.911558	4.65549	8.75886	0.00308102	0.0413173
AT4G36420	0.929464	3.84081	8.74707	0.003101	0.0415589
AT1G23750	-0.94187	3.31855	8.73878	0.00311512	0.0417217
AT2G25530	0.92096	4.05299	8.73736	0.00311756	0.0417279
AT5G60260	2.52411	-1.41609	8.73135	0.00312785	0.0418392
AT3G52820	-1.39768	1.1723	8.72764	0.00313422	0.041898
AT3G09440	1.3698	9.83784	8.71123	0.00316256	0.0422501
AT3G46320	0.981493	3.61833	8.70941	0.00316571	0.0422545
AT3G07070	-1.42817	1.02959	8.70874	0.00316689	0.0422545
AT2G31540	2.01287	-0.784528	8.7017	0.00317914	0.0423912
AT1G63780	0.906158	4.14397	8.70021	0.00318173	0.042399
AT1G62690	-1.76822	-0.997152	8.69384	0.00319288	0.0425208
AT3G48550	-1.44175	0.2415	8.69156	0.00319687	0.0425471
AT5G37760	-1.44242	0.180765	8.68329	0.00321141	0.0427138
AT5G23730	0.94297	5.28071	8.67431	0.00322727	0.0428885
AT4G19560	1.43772	1.01511	8.67356	0.00322861	0.0428885
AT5G61160	1.98213	-0.84581	8.6659	0.0032422	0.0430389
AT3G47340	-1.88852	8.16288	8.66489	0.003244	0.0430389
AT3G29310	0.922267	3.91358	8.65745	0.00325728	0.043188
AT2G28990	1.56181	1.07582	8.65111	0.00326862	0.043294
AT1G12010	1.4638	1.45512	8.64962	0.0032713	0.043294
AT5G25190	-1.22812	3.84781	8.64956	0.00327141	0.043294
AT5G42020	1.24206	6.87231	8.64785	0.00327448	0.0433075
AT4G23990	0.951192	3.9508	8.64581	0.00327814	0.0433249
AT4G35790	-1.15675	7.29727	8.64443	0.00328063	0.0433249
AT4G02970	1.23173	3.42949	8.6437	0.00328194	0.0433249
AT2G40610	-2.22168	6.72008	8.63375	0.00329992	0.0435351
AT1G79930	0.928017	6.19051	8.63087	0.00330514	0.0435767
AT2G34380	1.13117	2.16142	8.62961	0.00330742	0.0435797
AT5G60100	-1.59323	1.30942	8.61142	0.00334062	0.0439897
AT5G38212	-1.07224	2.37141	8.6102	0.00334286	0.0439918
AT1G76420	1.80439	0.0200927	8.60653	0.0033496	0.0440531
AT3G58190	-2.21258	-0.808738	8.60073	0.00336028	0.044166
AT2G02410	1.44798	3.5499	8.58788	0.00338408	0.0444513
AT5G28540	1.17519	7.44933	8.57349	0.00341093	0.0447761
AT1G25230	-0.930826	4.33226	8.55637	0.00344314	0.045171
AT4G25160	-1.47965	0.529951	8.55124	0.00345287	0.0452705
AT4G34030	-0.892761	5.6619	8.54936	0.00345644	0.0452892
AT4G23340	2.19168	-1.03921	8.54683	0.00346124	0.045324
AT1G25550	-0.85313	5.72479	8.54438	0.00346591	0.0453571
AT3G09780	-1.09513	2.10948	8.54119	0.00347199	0.0453745
AT1G16510	1.90391	0.805119	8.5405	0.00347331	0.0453745
AT1G61230	-1.6588	-0.694228	8.5403	0.00347367	0.0453745
AT1G13280	-0.917365	4.5134	8.53605	0.00348181	0.0454307
AT2G28830	-1.01449	2.64303	8.53503	0.00348376	0.0454307
AT1G44790	1.08253	3.30623	8.53468	0.00348442	0.0454307
AT1G66650	-1.62522	0.394271	8.5229	0.00350705	0.0456696
AT3G14440	-1.00526	4.59045	8.52289	0.00350707	0.0456696
AT4G02330	1.19261	2.31184	8.51634	0.00351972	0.0458002
AT1G28610	-0.962039	6.58298	8.51546	0.00352142	0.0458002
ATCG00905	2.68114	7.4393	8.51078	0.00353049	0.0458898
AT4G08290	-1.05972	4.64799	8.5055	0.00354075	0.0459707
AT1G69880	2.00689	-0.679794	8.50534	0.00354105	0.0459707
AT1G21400	-1.25719	6.35634	8.49773	0.0035559	0.046135
AT4G13230	-2.22656	-1.75384	8.49084	0.00356938	0.0462816
AT5G28400	0.910455	3.90051	8.47996	0.00359079	0.0465233
AT3G24300	1.08295	3.07042	8.47914	0.00359242	0.0465233
AT4G19520	-0.853896	4.08285	8.4747	0.00360119	0.0466083
AT2G21540	-1.24451	4.77145	8.47034	0.00360984	0.0466917
AT2G17420	0.99751	6.52115	8.45953	0.00363136	0.0469005
AT1G61870	0.869306	4.49679	8.45909	0.00363223	0.0469005
AT4G35480	-1.16671	1.46704	8.45876	0.00363289	0.0469005
AT2G01760	-0.949947	3.07466	8.45778	0.00363486	0.0469005
AT4G25730	1.00043	6.1743	8.44022	0.00367012	0.0473267
AT1G79520	0.910485	6.20423	8.43818	0.00367423	0.0473507
AT1G32900	1.23185	8.02131	8.42915	0.00369252	0.0475575
AT1G53460	0.974618	3.46193	8.41455	0.0037223	0.0479118
AT4G34770	-1.62565	-0.46819	8.4076	0.00373656	0.0480661
AT3G63160	-0.89464	6.505	8.40041	0.00375136	0.0482128
AT3G27400	1.28715	1.3848	8.39985	0.00375252	0.0482128
AT1G14060	0.970845	3.28026	8.39567	0.00376117	0.0482946
AT1G53700	-1.22223	1.16854	8.39236	0.00376801	0.0483531
AT1G14920	-0.786207	4.92755	8.3824	0.00378873	0.0485894
AT5G25040	0.974543	3.12772	8.37804	0.00379781	0.0486764
AT1G61590	-1.12731	4.70083	8.37658	0.00380087	0.0486804
AT5G05500	-1.40828	2.84313	8.37569	0.00380273	0.0486804
AT5G51770	1.00074	3.26155	8.37085	0.00381288	0.0487809
AT3G09600	0.969517	4.62097	8.36025	0.00383519	0.0490366
AT1G05675	-1.65292	-0.635828	8.3535	0.00384944	0.0491891
AT5G22355	-1.8893	1.31823	8.34346	0.00387079	0.049432
AT3G62500	-1.02643	2.31712	8.34157	0.00387481	0.0494536
AT2G13910	2.18418	-0.777598	8.33648	0.00388568	0.0495623
AT3G45443	1.09325	2.45875	8.33522	0.00388838	0.0495669
AT5G01280	-1.75454	-0.834451	8.329	0.00390172	0.049707
AT2G44850	-1.12971	2.1207	8.32194	0.00391691	0.0498704
