# Supplementary material for: Natural Variation Identifies ICARUS1, a Universal Gene Required for Cell Proliferation and Growth at High Temperatures in Arabidopsis thaliana
Source: PLoS Genet. 2015 May 7;11(5):e1005085. doi: 10.1371/journal.pgen.1005085 (PMC4423873; doi:10.1371/journal.pgen.1005085)
Supplement: S4 Table — p-values are for the enrichment not corrected for multiple testing. Only the GO-terms that gave p-values beyond the default threshold of <10–3 are given. FDR q-value is the correction of the above p-values using Benjamini and Hochberg correction. N: Total number of genes; B: Total number of genes associated with a specific GO term; n: Number of genes in the target list; b: number of genes in the intersection. Cell cycle associated GOs are highlighted. (XLS) [file pgen.1005085.s013.xls]

## Sheet: Supplementary Table 4.txt
GO Term	Description	P-value	FDR q-value	Enrichment	N	B	n	b
GO:0008283	cell proliferation	2.37e-22	5.67e-19	8.28	18548	41	1585	29
GO:0044699	single-organism process	4.72e-21	5.66e-18	1.48	18548	3607	1585	456
GO:0032506	cytokinetic process	8.43e-20	6.74e-17	6.12	18548	65	1585	34
GO:0000911	cytokinesis by cell plate formation	8.43e-20	5.06e-17	6.12	18548	65	1585	34
GO:1902410	mitotic cytokinetic process	8.43e-20	4.04e-17	6.12	18548	65	1585	34
GO:0000041	transition metal ion transport	1.51e-18	6.05e-16	4.68	18548	105	1585	42
GO:0050896	response to stimulus	3.3e-18	1.13e-15	1.59	18548	2318	1585	314
GO:0010167	response to nitrate	9.13e-18	2.74e-15	5.03	18548	86	1585	37
GO:0042221	response to chemical	1.13e-17	3.02e-15	1.84	18548	1234	1585	194
GO:1901698	response to nitrogen compound	7.08e-17	1.7e-14	2.82	18548	311	1585	75
GO:0015706	nitrate transport	1.81e-16	3.94e-14	4.79	18548	88	1585	36
GO:0006275	regulation of DNA replication	2.11e-16	4.22e-14	7.8	18548	33	1585	22
GO:0051567	histone H3-K9 methylation	5.57e-16	1.03e-13	5.33	18548	68	1585	31
GO:0006811	ion transport	5.64e-16	9.66e-14	2.52	18548	399	1585	86
GO:0016570	histone modification	6.47e-16	1.03e-13	3.84	18548	137	1585	45
GO:0034968	histone lysine methylation	1.47e-15	2.2e-13	4.53	18548	93	1585	36
GO:0001101	response to acid	6.06e-15	8.55e-13	2.46	18548	400	1585	84
GO:0044710	single-organism metabolic process	9.84e-15	1.31e-12	1.56	18548	2053	1585	273
GO:1901700	response to oxygen-containing compound	1.22e-14	1.55e-12	2.01	18548	740	1585	127
GO:0016569	covalent chromatin modification	1.33e-14	1.59e-12	3.52	18548	153	1585	46
GO:0016568	chromatin modification	1.74e-14	1.99e-12	3.5	18548	154	1585	46
GO:0015698	inorganic anion transport	5.99e-14	6.53e-12	4.09	18548	103	1585	36
GO:0016572	histone phosphorylation	1.07e-13	1.11e-11	10.24	18548	16	1585	14
GO:0006820	anion transport	1.3e-13	1.3e-11	2.83	18548	244	1585	59
GO:0010035	response to inorganic substance	2.15e-13	2.06e-11	2.31	18548	425	1585	84
GO:0006325	chromatin organization	3.4e-13	3.14e-11	3.16	18548	178	1585	48
GO:0010389	regulation of G2/M transition of mitotic cell cycle	5.58e-13	4.95e-11	9.64	18548	17	1585	14
GO:1902749	regulation of cell cycle G2/M phase transition	5.58e-13	4.78e-11	9.64	18548	17	1585	14
GO:0030001	metal ion transport	7.82e-13	6.46e-11	3.05	18548	188	1585	49
GO:0010106	cellular response to iron ion starvation	9.12e-13	7.29e-11	5.85	18548	44	1585	22
GO:0006812	cation transport	1.36e-12	1.05e-10	2.71	18548	250	1585	58
GO:0016571	histone methylation	1.45e-12	1.09e-10	3.73	18548	113	1585	36
GO:0006826	iron ion transport	1.64e-12	1.19e-10	5.72	18548	45	1585	22
GO:0006479	protein methylation	1.95e-12	1.37e-10	3.7	18548	114	1585	36
GO:0008213	protein alkylation	1.95e-12	1.34e-10	3.7	18548	114	1585	36
GO:1901990	regulation of mitotic cell cycle phase transition	2.31e-12	1.54e-10	9.1	18548	18	1585	14
GO:1901987	regulation of cell cycle phase transition	2.31e-12	1.5e-10	9.1	18548	18	1585	14
GO:0044763	single-organism cellular process	4e-12	2.53e-10	1.45	18548	2417	1585	299
GO:0007017	microtubule-based process	4.66e-12	2.87e-10	3.94	18548	95	1585	32
GO:0048453	sepal formation	5.42e-12	3.25e-10	5.72	18548	43	1585	21
GO:0048451	petal formation	5.42e-12	3.17e-10	5.72	18548	43	1585	21
GO:0006950	response to stress	1.27e-11	7.25e-10	1.64	18548	1280	1585	179
GO:0000226	microtubule cytoskeleton organization	2.33e-11	1.3e-09	4.04	18548	84	1585	29
GO:0019748	secondary metabolic process	3.02e-11	1.65e-09	3.01	18548	167	1585	43
GO:0044765	single-organism transport	4.25e-11	2.26e-09	1.67	18548	1105	1585	158
GO:0006270	DNA replication initiation	7.04e-11	3.67e-09	8.45	18548	18	1585	13
GO:0051052	regulation of DNA metabolic process	7.75e-11	3.95e-09	4.53	18548	62	1585	24
GO:0048519	negative regulation of biological process	1.59e-10	7.94e-09	2.39	18548	294	1585	60
GO:0048449	floral organ formation	1.69e-10	8.29e-09	4.39	18548	64	1585	24
GO:0009605	response to external stimulus	1.9e-10	9.11e-09	1.9	18548	622	1585	101
GO:0051716	cellular response to stimulus	2.48e-10	1.17e-08	1.77	18548	815	1585	123
GO:0010033	response to organic substance	2.68e-10	1.23e-08	1.73	18548	878	1585	130
GO:0010564	regulation of cell cycle process	2.77e-10	1.25e-08	6.75	18548	26	1585	15
GO:0048645	organ formation	3.57e-10	1.58e-08	4.26	18548	66	1585	24
GO:1902589	single-organism organelle organization	4.23e-10	1.85e-08	2.3	18548	316	1585	62
GO:0006810	transport	6.5e-10	2.78e-08	1.59	18548	1239	1585	168
GO:0051276	chromosome organization	7.19e-10	3.02e-08	2.47	18548	246	1585	52
GO:0051726	regulation of cell cycle	7.57e-10	3.13e-08	4.27	18548	63	1585	23
GO:0016458	gene silencing	9.61e-10	3.91e-08	3.28	18548	114	1585	32
GO:0043207	response to external biotic stimulus	1.06e-09	4.23e-08	2.04	18548	441	1585	77
GO:0009607	response to biotic stimulus	1.06e-09	4.16e-08	2.04	18548	441	1585	77
GO:0022402	cell cycle process	1.5e-09	5.81e-08	2.8	18548	167	1585	40
GO:0040029	regulation of gene expression, epigenetic	1.79e-09	6.82e-08	3.08	18548	129	1585	34
GO:0051234	establishment of localization	2.9e-09	1.09e-07	1.56	18548	1264	1585	168
GO:0009853	photorespiration	3.06e-09	1.13e-07	4.02	18548	67	1585	23
GO:0071705	nitrogen compound transport	8.63e-09	3.14e-07	2.06	18548	380	1585	67
GO:0006260	DNA replication	9.79e-09	3.5e-07	4.68	18548	45	1585	18
GO:0043094	cellular metabolic compound salvage	1.48e-08	5.2e-07	3.74	18548	72	1585	23
GO:0051707	response to other organism	3.87e-08	1.35e-06	2.01	18548	378	1585	65
GO:0007346	regulation of mitotic cell cycle	4.1e-08	1.4e-06	5.46	18548	30	1585	14
GO:0009267	cellular response to starvation	4.91e-08	1.66e-06	3.24	18548	94	1585	26
GO:0031669	cellular response to nutrient levels	4.91e-08	1.63e-06	3.24	18548	94	1585	26
GO:0051704	multi-organism process	5.17e-08	1.7e-06	1.99	18548	389	1585	66
GO:1901701	cellular response to oxygen-containing compound	5.56e-08	1.8e-06	2.4	18548	210	1585	43
GO:0042594	response to starvation	6.21e-08	1.99e-06	3.2	18548	95	1585	26
GO:0010583	response to cyclopentenone	6.89e-08	2.18e-06	4.42	18548	45	1585	17
GO:0031667	response to nutrient levels	9.84e-08	3.07e-06	3.14	18548	97	1585	26
GO:0071496	cellular response to external stimulus	1.43e-07	4.39e-06	3.01	18548	105	1585	27
GO:0031668	cellular response to extracellular stimulus	1.43e-07	4.34e-06	3.01	18548	105	1585	27
GO:0010629	negative regulation of gene expression	1.47e-07	4.41e-06	2.66	18548	145	1585	33
GO:0009892	negative regulation of metabolic process	2.07e-07	6.12e-06	2.54	18548	161	1585	35
GO:0033554	cellular response to stress	2.21e-07	6.47e-06	1.95	18548	379	1585	63
GO:0009698	phenylpropanoid metabolic process	2.55e-07	7.37e-06	3.6	18548	65	1585	20
GO:0007010	cytoskeleton organization	2.57e-07	7.35e-06	2.8	18548	121	1585	29
GO:0009620	response to fungus	2.57e-07	7.26e-06	2.8	18548	121	1585	29
GO:0006306	DNA methylation	2.62e-07	7.31e-06	3.9	18548	54	1585	18
GO:0006305	DNA alkylation	2.62e-07	7.23e-06	3.9	18548	54	1585	18
GO:0044728	DNA methylation or demethylation	2.62e-07	7.15e-06	3.9	18548	54	1585	18
GO:0009991	response to extracellular stimulus	2.66e-07	7.16e-06	2.93	18548	108	1585	27
GO:0042537	benzene-containing compound metabolic process	2.68e-07	7.14e-06	3.16	18548	89	1585	24
GO:0007154	cell communication	3.25e-07	8.57e-06	2.72	18548	129	1585	30
GO:0014070	response to organic cyclic compound	3.42e-07	8.93e-06	2.23	18548	231	1585	44
GO:0050832	defense response to fungus	3.51e-07	9.05e-06	3.2	18548	84	1585	23
GO:0006304	DNA modification	3.59e-07	9.15e-06	3.83	18548	55	1585	18
GO:0098542	defense response to other organism	3.86e-07	9.73e-06	2.14	18548	263	1585	48
GO:0010605	negative regulation of macromolecule metabolic process	3.95e-07	9.88e-06	2.52	18548	158	1585	34
GO:0002376	immune system process	4.55e-07	1.13e-05	2.19	18548	241	1585	45
GO:0006342	chromatin silencing	4.83e-07	1.18e-05	2.99	18548	98	1585	25
GO:0045814	negative regulation of gene expression, epigenetic	4.83e-07	1.17e-05	2.99	18548	98	1585	25
GO:0048580	regulation of post-embryonic development	4.83e-07	1.16e-05	2.99	18548	98	1585	25
GO:0065007	biological regulation	5.52e-07	1.31e-05	1.38	18548	1804	1585	212
GO:0010200	response to chitin	5.55e-07	1.3e-05	2.38	18548	182	1585	37
GO:0010243	response to organonitrogen compound	5.55e-07	1.29e-05	2.38	18548	182	1585	37
GO:0032259	methylation	5.63e-07	1.3e-05	2.19	18548	235	1585	44
GO:0043414	macromolecule methylation	5.63e-07	1.28e-05	2.19	18548	235	1585	44
GO:0048646	anatomical structure formation involved in morphogenesis	5.94e-07	1.34e-05	2.96	18548	99	1585	25
GO:0042445	hormone metabolic process	6.95e-07	1.56e-05	3.09	18548	87	1585	23
GO:0009699	phenylpropanoid biosynthetic process	7.69e-07	1.71e-05	3.83	18548	52	1585	17
GO:0006952	defense response	7.73e-07	1.7e-05	1.78	18548	487	1585	74
GO:0010817	regulation of hormone levels	8.48e-07	1.85e-05	2.77	18548	114	1585	27
GO:0048523	negative regulation of cellular process	9.65e-07	2.08e-05	2.27	18548	201	1585	39
GO:0048831	regulation of shoot system development	9.85e-07	2.11e-05	2.96	18548	95	1585	24
GO:0071229	cellular response to acid	9.85e-07	2.09e-05	2.43	18548	164	1585	34
GO:0009909	regulation of flower development	1.07e-06	2.26e-05	3.02	18548	89	1585	23
GO:1901617	organic hydroxy compound biosynthetic process	1.15e-06	2.4e-05	2.23	18548	210	1585	40
GO:0002682	regulation of immune system process	1.26e-06	2.6e-05	2.66	18548	123	1585	28
GO:0045088	regulation of innate immune response	1.26e-06	2.58e-05	2.66	18548	123	1585	28
GO:0050776	regulation of immune response	1.26e-06	2.56e-05	2.66	18548	123	1585	28
GO:0080135	regulation of cellular response to stress	1.74e-06	3.51e-05	2.68	18548	118	1585	27
GO:0044283	small molecule biosynthetic process	1.84e-06	3.68e-05	1.77	18548	463	1585	70
GO:0046189	phenol-containing compound biosynthetic process	1.99e-06	3.94e-05	3.21	18548	73	1585	20
GO:0044550	secondary metabolite biosynthetic process	2e-06	3.94e-05	2.93	18548	92	1585	23
GO:0010363	regulation of plant-type hypersensitive response	2.02e-06	3.93e-05	2.72	18548	112	1585	26
GO:0006612	protein targeting to membrane	2.02e-06	3.9e-05	2.72	18548	112	1585	26
GO:0090150	establishment of protein localization to membrane	2.02e-06	3.87e-05	2.72	18548	112	1585	26
GO:0016310	phosphorylation	2.02e-06	3.84e-05	2.11	18548	238	1585	43
GO:0042446	hormone biosynthetic process	2.37e-06	4.48e-05	3.07	18548	80	1585	21
GO:0009957	epidermal cell fate specification	2.51e-06	4.69e-05	10.03	18548	7	1585	6
GO:2000026	regulation of multicellular organismal development	2.66e-06	4.94e-05	2.33	18548	171	1585	34
GO:0018958	phenol-containing compound metabolic process	3.15e-06	5.81e-05	3.12	18548	75	1585	20
GO:0072330	monocarboxylic acid biosynthetic process	3.96e-06	7.24e-05	2.36	18548	159	1585	32
GO:0009719	response to endogenous stimulus	4.11e-06	7.47e-05	1.68	18548	536	1585	77
GO:0010941	regulation of cell death	4.78e-06	8.63e-05	2.6	18548	117	1585	26
GO:0043067	regulation of programmed cell death	4.78e-06	8.56e-05	2.6	18548	117	1585	26
GO:0051239	regulation of multicellular organismal process	5.18e-06	9.2e-05	2.26	18548	176	1585	34
GO:0009627	systemic acquired resistance	6.35e-06	0.000112	2.75	18548	98	1585	23
GO:2000241	regulation of reproductive process	7.61e-06	0.000133	2.72	18548	99	1585	23
GO:0009814	defense response, incompatible interaction	9.27e-06	0.000161	2.57	18548	114	1585	25
GO:0031347	regulation of defense response	1.2e-05	0.000208	2.21	18548	175	1585	33
GO:0080134	regulation of response to stress	1.24e-05	0.000213	2.17	18548	183	1585	34
GO:0050789	regulation of biological process	1.44e-05	0.000245	1.34	18548	1654	1585	189
GO:0007165	signal transduction	1.45e-05	0.000245	1.68	18548	482	1585	69
GO:0050794	regulation of cellular process	1.51e-05	0.000253	1.37	18548	1411	1585	165
GO:0071446	cellular response to salicylic acid stimulus	1.53e-05	0.000254	2.61	18548	103	1585	23
GO:0009863	salicylic acid mediated signaling pathway	1.53e-05	0.000252	2.61	18548	103	1585	23
GO:0051172	negative regulation of nitrogen compound metabolic process	1.61e-05	0.000265	2.39	18548	132	1585	27
GO:0048583	regulation of response to stimulus	1.82e-05	0.000297	2.09	18548	202	1585	36
GO:0042402	cellular biogenic amine catabolic process	2.03e-05	0.000329	4.29	18548	30	1585	11
GO:0009310	amine catabolic process	2.03e-05	0.000327	4.29	18548	30	1585	11
GO:0045087	innate immune response	2.15e-05	0.000344	2.18	18548	172	1585	32
GO:0009890	negative regulation of biosynthetic process	2.46e-05	0.000391	2.34	18548	135	1585	27
GO:0031327	negative regulation of cellular biosynthetic process	2.46e-05	0.000388	2.34	18548	135	1585	27
GO:0007051	spindle organization	2.58e-05	0.000405	7.8	18548	9	1585	6
GO:0051225	spindle assembly	2.58e-05	0.000402	7.8	18548	9	1585	6
GO:0070925	organelle assembly	2.58e-05	0.0004	7.8	18548	9	1585	6
GO:0006865	amino acid transport	2.61e-05	0.000401	2.38	18548	128	1585	26
GO:1902679	negative regulation of RNA biosynthetic process	3e-05	0.000459	2.36	18548	129	1585	26
GO:0045892	negative regulation of transcription, DNA-templated	3e-05	0.000456	2.36	18548	129	1585	26
GO:0051253	negative regulation of RNA metabolic process	3e-05	0.000453	2.36	18548	129	1585	26
GO:0001708	cell fate specification	3.36e-05	0.000504	5.51	18548	17	1585	8
GO:0031324	negative regulation of cellular metabolic process	3.43e-05	0.000512	2.26	18548	145	1585	28
GO:0045934	negative regulation of nucleobase-containing compound metabolic process	3.45e-05	0.000511	2.34	18548	130	1585	26
GO:0006955	immune response	3.46e-05	0.000509	2.13	18548	176	1585	32
GO:0010038	response to metal ion	3.73e-05	0.000545	2.18	18548	161	1585	30
GO:0010558	negative regulation of macromolecule biosynthetic process	4.54e-05	0.00066	2.3	18548	132	1585	26
GO:2000113	negative regulation of cellular macromolecule biosynthetic process	4.54e-05	0.000656	2.3	18548	132	1585	26
GO:0044711	single-organism biosynthetic process	5e-05	0.000718	1.38	18548	1179	1585	139
GO:0070887	cellular response to chemical stimulus	5.72e-05	0.000817	1.72	18548	367	1585	54
GO:0009697	salicylic acid biosynthetic process	6.28e-05	0.000892	2.84	18548	70	1585	17
GO:0009696	salicylic acid metabolic process	6.28e-05	0.000886	2.84	18548	70	1585	17
GO:0034762	regulation of transmembrane transport	6.58e-05	0.000922	5.85	18548	14	1585	7
GO:0034765	regulation of ion transmembrane transport	6.58e-05	0.000917	5.85	18548	14	1585	7
GO:0032412	regulation of ion transmembrane transporter activity	6.58e-05	0.000912	5.85	18548	14	1585	7
GO:0032409	regulation of transporter activity	6.58e-05	0.000906	5.85	18548	14	1585	7
GO:0010359	regulation of anion channel activity	6.58e-05	0.000901	5.85	18548	14	1585	7
GO:0022898	regulation of transmembrane transporter activity	6.58e-05	0.000896	5.85	18548	14	1585	7
GO:0044070	regulation of anion transport	6.58e-05	0.000891	5.85	18548	14	1585	7
GO:0015849	organic acid transport	6.76e-05	0.00091	2.25	18548	135	1585	26
GO:0046942	carboxylic acid transport	6.76e-05	0.000905	2.25	18548	135	1585	26
GO:0043069	negative regulation of programmed cell death	7.72e-05	0.00103	3.79	18548	34	1585	11
GO:0060548	negative regulation of cell death	7.72e-05	0.00102	3.79	18548	34	1585	11
GO:0016053	organic acid biosynthetic process	7.82e-05	0.00103	1.75	18548	327	1585	49
GO:0046394	carboxylic acid biosynthetic process	7.82e-05	0.00103	1.75	18548	327	1585	49
GO:0050793	regulation of developmental process	8.21e-05	0.00107	1.99	18548	200	1585	34
GO:0006346	methylation-dependent chromatin silencing	8.3e-05	0.00108	3.15	18548	52	1585	14
GO:0090487	secondary metabolite catabolic process	8.3e-05	0.00107	3.15	18548	52	1585	14
GO:0009407	toxin catabolic process	8.3e-05	0.00106	3.15	18548	52	1585	14
GO:0009404	toxin metabolic process	8.3e-05	0.00106	3.15	18548	52	1585	14
GO:0006996	organelle organization	8.72e-05	0.00111	1.58	18548	519	1585	70
GO:0006468	protein phosphorylation	9.25e-05	0.00117	2	18548	193	1585	33
GO:1901362	organic cyclic compound biosynthetic process	9.6e-05	0.00121	1.59	18548	502	1585	68
GO:0006259	DNA metabolic process	0.000105	0.00131	1.92	18548	219	1585	36
GO:1901615	organic hydroxy compound metabolic process	0.00013	0.00161	1.79	18548	281	1585	43
GO:0015980	energy derivation by oxidation of organic compounds	0.000137	0.0017	4.21	18548	25	1585	9
GO:0045333	cellular respiration	0.000137	0.00169	4.21	18548	25	1585	9
GO:0009751	response to salicylic acid	0.000144	0.00176	2.28	18548	118	1585	23
GO:0065008	regulation of biological quality	0.00017	0.00208	1.8	18548	267	1585	41
GO:0031047	gene silencing by RNA	0.000181	0.00219	2.47	18548	90	1585	19
GO:0009683	indoleacetic acid metabolic process	0.000194	0.00234	4.05	18548	26	1585	9
GO:0009684	indoleacetic acid biosynthetic process	0.000194	0.00233	4.05	18548	26	1585	9
GO:0071310	cellular response to organic substance	0.000202	0.00241	1.72	18548	313	1585	46
GO:0071407	cellular response to organic cyclic compound	0.000203	0.00241	2.11	18548	144	1585	26
GO:0015711	organic anion transport	0.000203	0.0024	2.11	18548	144	1585	26
GO:0006464	cellular protein modification process	0.000224	0.00264	1.51	18548	583	1585	75
GO:0036211	protein modification process	0.000224	0.00263	1.51	18548	583	1585	75
GO:0042430	indole-containing compound metabolic process	0.000226	0.00263	3.66	18548	32	1585	10
GO:0022904	respiratory electron transport chain	0.000227	0.00263	5.85	18548	12	1585	6
GO:0006091	generation of precursor metabolites and energy	0.000231	0.00266	2.26	18548	114	1585	22
GO:0034754	cellular hormone metabolic process	0.000231	0.00265	3.19	18548	44	1585	12
GO:0007043	cell-cell junction assembly	0.000248	0.00283	9.36	18548	5	1585	4
GO:0009851	auxin biosynthetic process	0.000269	0.00306	3.9	18548	27	1585	9
GO:0009850	auxin metabolic process	0.000269	0.00304	3.9	18548	27	1585	9
GO:0071702	organic substance transport	0.00027	0.00304	1.42	18548	781	1585	95
GO:0009308	amine metabolic process	0.000354	0.00397	2.78	18548	59	1585	14
GO:0071495	cellular response to endogenous stimulus	0.000423	0.00471	1.96	18548	167	1585	28
GO:0016043	cellular component organization	0.000478	0.0053	1.37	18548	904	1585	106
GO:0006576	cellular biogenic amine metabolic process	0.000488	0.0054	3.14	18548	41	1585	11
GO:0080129	proteasome core complex assembly	0.000488	0.00537	3.14	18548	41	1585	11
GO:0044106	cellular amine metabolic process	0.000488	0.00535	3.14	18548	41	1585	11
GO:0046686	response to cadmium ion	0.000554	0.00604	2.05	18548	137	1585	24
GO:0006569	tryptophan catabolic process	0.000591	0.00641	3.9	18548	24	1585	8
GO:0042436	indole-containing compound catabolic process	0.000591	0.00638	3.9	18548	24	1585	8
GO:0046218	indolalkylamine catabolic process	0.000591	0.00635	3.9	18548	24	1585	8
GO:0009806	lignan metabolic process	0.000634	0.00679	5.02	18548	14	1585	6
GO:0009807	lignan biosynthetic process	0.000634	0.00676	5.02	18548	14	1585	6
GO:0042435	indole-containing compound biosynthetic process	0.00065	0.00689	3.51	18548	30	1585	9
GO:0046482	para-aminobenzoic acid metabolic process	0.000659	0.00696	4.31	18548	19	1585	7
GO:0034329	cell junction assembly	0.000692	0.00728	7.8	18548	6	1585	4
GO:0034330	cell junction organization	0.000692	0.00725	7.8	18548	6	1585	4
GO:0045216	cell-cell junction organization	0.000692	0.00722	7.8	18548	6	1585	4
GO:0016128	phytosteroid metabolic process	0.000759	0.00788	2.99	18548	43	1585	11
GO:0016131	brassinosteroid metabolic process	0.000759	0.00784	2.99	18548	43	1585	11
GO:0031348	negative regulation of defense response	0.000793	0.00816	2.4	18548	78	1585	16
GO:0009808	lignin metabolic process	0.000804	0.00824	3.74	18548	25	1585	8
GO:0006869	lipid transport	0.000908	0.00926	2.24	18548	94	1585	18
GO:0009809	lignin biosynthetic process	0.000939	0.00955	4.1	18548	20	1585	7
