# Supplementary material for: Natural Variation Identifies ICARUS1, a Universal Gene Required for Cell Proliferation and Growth at High Temperatures in Arabidopsis thaliana
Source: PLoS Genet. 2015 May 7;11(5):e1005085. doi: 10.1371/journal.pgen.1005085 (PMC4423873; doi:10.1371/journal.pgen.1005085)
Supplement: S5 Table — Only the GO-terms that gave p-values beyond the default threshold of <10–3 are used in this analyses. Table shows the output for genes that are down regulated in Sij-4 compared to Col-0 specifically at 27°C. (XLS) [file pgen.1005085.s014.xls]

## Sheet: Supplementary Table 5.csv
term_ID	description	frequencyInDb	log10p-value	uniqueness	dispensability	representative
GO:0002376	immune system process	0.0086	-6.342	0.991	0	immune system process
GO:0006275	regulation of DNA replication	0.001	-15.6757	0.779	0	regulation of DNA replication
GO:0042537	benzene-containing compound metabolic process	0.0012	-6.5719	0.938	0.109	regulation of DNA replication
GO:0006304	DNA modification	0.0042	-6.4449	0.86	0.541	regulation of DNA replication
GO:0072330	monocarboxylic acid biosynthetic process	0.008	-5.4023	0.877	0.162	regulation of DNA replication
GO:0048519	negative regulation of biological process	0.0108	-9.7986	0.833	0.275	regulation of DNA replication
GO:0044711	single-organism biosynthetic process	0.0577	-4.301	0.929	0.227	regulation of DNA replication
GO:0006270	DNA replication initiation	0.0013	-10.1524	0.886	0.52	regulation of DNA replication
GO:0051726	regulation of cell cycle	0.0018	-9.1209	0.736	0.587	regulation of DNA replication
GO:0051239	regulation of multicellular organismal process	0.0031	-5.2857	0.849	0.306	regulation of DNA replication
GO:0045333	cellular respiration	0.0383	-3.8633	0.92	0.172	regulation of DNA replication
GO:0050794	regulation of cellular process	0.1468	-4.821	0.772	0.551	regulation of DNA replication
GO:0043067	regulation of programmed cell death	0.0023	-5.3206	0.74	0.297	regulation of DNA replication
GO:0016128	phytosteroid metabolic process	0.0001	-3.1198	0.923	0.597	regulation of DNA replication
GO:0046482	para-aminobenzoic acid metabolic process	0	-3.1811	0.901	0.563	regulation of DNA replication
GO:1901617	organic hydroxy compound biosynthetic process	0.0007	-5.9393	0.929	0.116	regulation of DNA replication
GO:0043094	cellular metabolic compound salvage	0.0035	-7.8297	0.934	0.135	regulation of DNA replication
GO:0009696	salicylic acid metabolic process	0	-4.202	0.92	0.602	regulation of DNA replication
GO:0009697	salicylic acid biosynthetic process	0	-4.202	0.902	0.493	regulation of DNA replication
GO:0006259	DNA metabolic process	0.0706	-3.9788	0.88	0.254	regulation of DNA replication
GO:0006260	DNA replication	0.0262	-8.0092	0.857	0.483	regulation of DNA replication
GO:0065008	regulation of biological quality	0.0254	-3.7696	0.824	0.376	regulation of DNA replication
GO:1901990	regulation of mitotic cell cycle phase transition	0.0003	-11.6364	0.752	0.215	regulation of DNA replication
GO:0046189	phenol-containing compound biosynthetic process	0.0002	-5.7011	0.908	0.652	regulation of DNA replication
GO:0051052	regulation of DNA metabolic process	0.0014	-10.1107	0.784	0.364	regulation of DNA replication
GO:0040029	regulation of gene expression, epigenetic	0.0028	-8.7471	0.811	0.323	regulation of DNA replication
GO:0010817	regulation of hormone levels	0.0004	-6.0716	0.855	0.21	regulation of DNA replication
GO:0022402	cell cycle process	0.0023	-8.8239	0.823	0.692	regulation of DNA replication
GO:1901362	organic cyclic compound biosynthetic process	0.1679	-4.0177	0.901	0.335	regulation of DNA replication
GO:0009853	photorespiration	0.0002	-8.5143	0.945	0.109	regulation of DNA replication
GO:0016458	gene silencing	0.0003	-9.0173	0.704	0.277	regulation of DNA replication
GO:0042445	hormone metabolic process	0.0002	-6.158	0.832	0.444	regulation of DNA replication
GO:0008283	cell proliferation	0.0016	-21.6253	0.881	0	cell proliferation
GO:0006820	anion transport	0.0182	-12.8861	0.792	0.599	cell proliferation
GO:0006811	ion transport	0.0479	-15.2487	0.792	0.453	cell proliferation
GO:0016043	cellular component organization	0.042	-3.3206	0.9	0.693	cell proliferation
GO:0006826	iron ion transport	0.0015	-11.7852	0.827	0.684	cell proliferation
GO:0044765	single-organism transport	0.1096	-10.3716	0.789	0.571	cell proliferation
GO:0044763	single-organism cellular process	0.2089	-11.3979	0.807	0.279	cell proliferation
GO:0034330	cell junction organization	0.0002	-3.1599	0.835	0.389	cell proliferation
GO:0048580	regulation of post-embryonic development	0.0001	-6.3161	0.779	0.687	cell proliferation
GO:0006869	lipid transport	0.0012	-3.0419	0.838	0.442	cell proliferation
GO:0071702	organic substance transport	0.0533	-3.5686	0.911	0.583	cell proliferation
GO:0071705	nitrogen compound transport	0.018	-8.064	0.92	0.31	cell proliferation
GO:0032409	regulation of transporter activity	0.0001	-4.1818	0.82	0.664	cell proliferation
GO:0044070	regulation of anion transport	0.0001	-4.1818	0.755	0.446	cell proliferation
GO:0000911	cytokinesis by cell plate formation	0	-19.0742	0.855	0.666	cell proliferation
GO:0048451	petal formation	0	-11.266	0.864	0.107	cell proliferation
GO:2000241	regulation of reproductive process	0.0003	-5.1186	0.862	0.308	cell proliferation
GO:0007154	cell communication	0.0567	-6.4881	0.809	0.454	cell proliferation
GO:0032506	cytokinetic process	0.0026	-19.0742	0.848	0.163	cell proliferation
GO:0000041	transition metal ion transport	0.0035	-17.821	0.823	0.174	cell proliferation
GO:0048831	regulation of shoot system development	0	-6.0066	0.812	0.418	cell proliferation
GO:0070925	organelle assembly	0.0006	-4.5884	0.796	0.647	cell proliferation
GO:0006612	protein targeting to membrane	0.0012	-5.6946	0.816	0.582	cell proliferation
GO:0010359	regulation of anion channel activity	0	-4.1818	0.773	0.64	cell proliferation
GO:0043414	macromolecule methylation	0.0106	-6.2495	0.877	0.649	cell proliferation
GO:0016570	histone modification	0.0009	-15.1891	0.72	0.192	cell proliferation
GO:0015849	organic acid transport	0.011	-4.1701	0.812	0.522	cell proliferation
GO:0008213	protein alkylation	0.0017	-11.71	0.891	0.534	cell proliferation
GO:0007043	cell-cell junction assembly	0.0001	-3.6055	0.833	0.363	cell proliferation
GO:0007017	microtubule-based process	0.0029	-11.3316	0.851	0.21	cell proliferation
GO:0048645	organ formation	0.0001	-9.4473	0.857	0.623	cell proliferation
GO:0048646	anatomical structure formation involved in morphogenesis	0.0018	-6.2262	0.941	0.485	cell proliferation
GO:0006996	organelle organization	0.009	-4.0595	0.785	0.521	cell proliferation
GO:0009957	epidermal cell fate specification	0	-5.6003	0.861	0.455	cell proliferation
GO:0015698	inorganic anion transport	0.0066	-13.2226	0.801	0.64	cell proliferation
GO:0080129	proteasome core complex assembly	0	-3.3116	0.928	0.364	cell proliferation
GO:0006479	protein methylation	0.0017	-11.71	0.878	0.511	cell proliferation
GO:0000226	microtubule cytoskeleton organization	0.0009	-10.6326	0.791	0.665	cell proliferation
GO:0090150	establishment of protein localization to membrane	0.0001	-5.6946	0.822	0.361	cell proliferation
GO:0015706	nitrate transport	0.0003	-15.7423	0.842	0.414	cell proliferation
GO:0042221	response to chemical stimulus	0.0179	-16.9469	0.827	0	response to chemical stimulus
GO:1901701	cellular response to oxygen-containing compound	0.0015	-7.2549	0.699	0.676	response to chemical stimulus
GO:1901698	response to nitrogen compound	0.0006	-16.15	0.827	0.352	response to chemical stimulus
GO:1901700	response to oxygen-containing compound	0.0025	-13.9136	0.81	0.589	response to chemical stimulus
GO:0043207	response to external biotic stimulus	0	-8.9747	0.892	0.305	response to chemical stimulus
GO:0010167	response to nitrate	0	-17.0395	0.844	0.424	response to chemical stimulus
GO:0051707	response to other organism	0.0075	-7.4123	0.824	0.452	response to chemical stimulus
GO:0048583	regulation of response to stimulus	0.0072	-4.7399	0.717	0.45	response to chemical stimulus
GO:0010106	cellular response to iron ion starvation	0	-12.04	0.779	0.258	response to chemical stimulus
GO:0050832	defense response to fungus	0.0001	-6.4547	0.845	0.693	response to chemical stimulus
GO:0009627	systemic acquired resistance	0	-5.1972	0.841	0.67	response to chemical stimulus
GO:0010583	response to cyclopentenone	0	-7.1618	0.85	0.408	response to chemical stimulus
GO:0010038	response to metal ion	0.001	-4.4283	0.817	0.675	response to chemical stimulus
GO:0050776	regulation of immune response	0.0025	-5.8996	0.701	0.403	response to chemical stimulus
GO:0009607	response to biotic stimulus	0.0078	-8.9747	0.838	0.454	response to chemical stimulus
GO:0009605	response to external stimulus	0.0125	-9.7212	0.832	0.48	response to chemical stimulus
GO:0010033	response to organic substance	0.0035	-9.5719	0.805	0.678	response to chemical stimulus
GO:0010035	response to inorganic substance	0.0022	-12.6676	0.811	0.652	response to chemical stimulus
GO:0001101	response to acid	0.0002	-14.2175	0.839	0.492	response to chemical stimulus
GO:0009719	response to endogenous stimulus	0.0019	-5.3862	0.854	0.392	response to chemical stimulus
GO:0009814	defense response, incompatible interaction	0.0001	-5.0329	0.835	0.658	response to chemical stimulus
GO:0033554	cellular response to stress	0.0224	-6.6556	0.675	0.582	response to chemical stimulus
GO:0031667	response to nutrient levels	0.0008	-7.007	0.837	0.566	response to chemical stimulus
GO:0009863	salicylic acid mediated signaling pathway	0	-4.8153	0.696	0.696	response to chemical stimulus
GO:0006950	response to stress	0.0434	-10.8962	0.813	0.563	response to chemical stimulus
GO:0014070	response to organic cyclic compound	0.001	-6.466	0.807	0.614	response to chemical stimulus
GO:0071496	cellular response to external stimulus	0.0047	-6.8447	0.822	0.692	response to chemical stimulus
GO:0044699	single-organism process	0.2574	-20.3261	0.994	0	single-organism process
GO:0050896	response to stimulus	0.1051	-17.4815	0.992	0	response to stimulus
GO:0051704	multi-organism process	0.0465	-7.2865	0.992	0	multi-organism process
GO:0065007	biological regulation	0.1597	-6.2581	0.993	0	biological regulation
GO:0019748	secondary metabolic process	0.0014	-10.52	0.964	0.008	secondary metabolism
GO:0032259	methylation	0.0263	-6.2495	0.983	0.011	methylation
GO:0044710	single-organism metabolic process	0.3459	-14.007	0.982	0.023	single-organism metabolism
GO:1901615	organic hydroxy compound metabolic process	0.0057	-3.8861	0.967	0.04	organic hydroxy compound metabolism
GO:0016310	phosphorylation	0.0736	-5.6946	0.945	0.05	phosphorylation
GO:0009310	amine catabolic process	0.0007	-4.6925	0.92	0.084	amine catabolism
GO:0009308	amine metabolic process	0.0089	-3.451	0.937	0.268	amine catabolism
GO:0042402	cellular biogenic amine catabolic process	0.0005	-4.6925	0.903	0.631	amine catabolism
GO:0042430	indole-containing compound metabolic process	0.0022	-3.6459	0.921	0.218	amine catabolism
GO:0042436	indole-containing compound catabolic process	0.0003	-3.2284	0.902	0.359	amine catabolism
GO:0006091	generation of precursor metabolites and energy	0.0533	-3.6364	0.951	0.086	generation of precursor metabolites and energy
GO:0009698	phenylpropanoid metabolic process	0.0002	-6.5935	0.892	0.095	phenylpropanoid metabolism
GO:0090487	secondary metabolite catabolic process	0	-4.0809	0.934	0.512	phenylpropanoid metabolism
GO:0009407	toxin catabolic process	0	-4.0809	0.909	0.647	phenylpropanoid metabolism
