# Supplementary material for: Natural Variation Identifies ICARUS1, a Universal Gene Required for Cell Proliferation and Growth at High Temperatures in Arabidopsis thaliana
Source: PLoS Genet. 2015 May 7;11(5):e1005085. doi: 10.1371/journal.pgen.1005085 (PMC4423873; doi:10.1371/journal.pgen.1005085)
Supplement: S7 Table — FDR q-value is the correction of the above p-value using Benjamini and Hochberg correction. N: Total number of genes; B: Total number of genes associated with a specific GO term; n: Number of genes in the target list; b: number of genes in the intersection. Cell cycle associated GOs are highlighted. (XLS) [file pgen.1005085.s016.xls]

## Sheet: Sheet1
GO Term	Description	P-value	FDR q-value	Enrichment	N	B	n	b
GO:0006952	defense response	5.44e-29	1.31e-25	3.7	17524	487	993	102
GO:0006464	cellular protein modification process	2.6e-25	3.12e-22	2.53	17524	583	1793	151
GO:0036211	protein modification process	2.6e-25	2.08e-22	2.53	17524	583	1793	151
GO:1902589	single-organism organelle organization	7.41e-23	4.45e-20	3.29	17524	316	1535	91
GO:0043412	macromolecule modification	2.5e-22	1.2e-19	2.2	17524	796	1793	179
GO:0006486	protein glycosylation	4.69e-21	1.87e-18	4.84	17524	99	1791	49
GO:0043413	macromolecule glycosylation	4.69e-21	1.61e-18	4.84	17524	99	1791	49
GO:0070085	glycosylation	4.69e-21	1.41e-18	4.84	17524	99	1791	49
GO:0050789	regulation of biological process	2.14e-20	5.7e-18	1.83	17524	1654	1504	260
GO:0009630	gravitropism	4.73e-20	1.13e-17	8.06	17524	43	1467	29
GO:0022402	cell cycle process	9.65e-20	2.1e-17	3.86	17524	167	1685	62
GO:0009606	tropism	1.31e-19	2.61e-17	7.87	17524	44	1467	29
GO:0050794	regulation of cellular process	1.38e-19	2.54e-17	1.9	17524	1411	1490	228
GO:0009629	response to gravity	3.46e-19	5.93e-17	7.7	17524	45	1467	29
GO:0065007	biological regulation	4.58e-19	7.34e-17	1.76	17524	1804	1504	273
GO:0032501	multicellular organismal process	2.24e-18	3.37e-16	2.93	17524	363	1467	89
GO:0016458	gene silencing	1.45e-17	2.05e-15	4.4	17524	114	1641	47
GO:0007010	cytoskeleton organization	1.77e-17	2.36e-15	5.64	17524	121	1001	39
GO:0033043	regulation of organelle organization	1e-16	1.27e-14	5.63	17524	77	1414	35
GO:0050896	response to stimulus	1.13e-16	1.35e-14	1.61	17524	2314	1506	321
GO:0044707	single-multicellular organism process	4.03e-16	4.61e-14	2.79	17524	350	1527	85
GO:0040029	regulation of gene expression, epigenetic	1.04e-15	1.13e-13	3.97	17524	129	1641	48
GO:0006996	organelle organization	1.23e-15	1.29e-13	2.58	17524	519	1270	97
GO:0006342	chromatin silencing	1.41e-15	1.41e-13	4.47	17524	98	1641	41
GO:0045814	negative regulation of gene expression, epigenetic	1.41e-15	1.35e-13	4.47	17524	98	1641	41
GO:0000226	microtubule cytoskeleton organization	2.07e-15	1.91e-13	5.04	17524	84	1490	36
GO:0007017	microtubule-based process	5.14e-15	4.57e-13	4.7	17524	95	1490	38
GO:0051128	regulation of cellular component organization	7.55e-15	6.47e-13	4.6	17524	105	1414	39
GO:0009892	negative regulation of metabolic process	1.26e-14	1.04e-12	3.52	17524	161	1641	53
GO:0051172	negative regulation of nitrogen compound metabolic process	2.4e-14	1.92e-12	3.64	17524	132	1641	45
GO:0010605	negative regulation of macromolecule metabolic process	2.45e-14	1.9e-12	3.51	17524	158	1641	52
GO:0010629	negative regulation of gene expression	5.04e-14	3.78e-12	3.61	17524	145	1641	49
GO:0051276	chromosome organization	5.17e-14	3.76e-12	2.79	17524	246	1685	66
GO:0031324	negative regulation of cellular metabolic process	6.14e-14	4.33e-12	3.46	17524	145	1641	47
GO:0009890	negative regulation of biosynthetic process	6.33e-14	4.34e-12	3.56	17524	135	1641	45
GO:0031327	negative regulation of cellular biosynthetic process	6.33e-14	4.22e-12	3.56	17524	135	1641	45
GO:0045934	negative regulation of nucleobase-containing compound metabolic process	7.29e-14	4.73e-12	3.61	17524	130	1641	44
GO:0010558	negative regulation of macromolecule biosynthetic process	1.26e-13	7.97e-12	3.56	17524	132	1641	44
GO:2000113	negative regulation of cellular macromolecule biosynthetic process	1.26e-13	7.77e-12	3.56	17524	132	1641	44
GO:0043170	macromolecule metabolic process	1.42e-13	8.52e-12	1.53	17524	2130	1793	333
GO:0006950	response to stress	2.39e-13	1.4e-11	2	17524	1277	993	145
GO:1902679	negative regulation of RNA biosynthetic process	2.59e-13	1.48e-11	3.56	17524	129	1641	43
GO:0045892	negative regulation of transcription, DNA-templated	2.59e-13	1.44e-11	3.56	17524	129	1641	43
GO:0051253	negative regulation of RNA metabolic process	2.59e-13	1.41e-11	3.56	17524	129	1641	43
GO:0022610	biological adhesion	2.62e-13	1.4e-11	13.14	17524	12	1334	12
GO:0007155	cell adhesion	2.62e-13	1.37e-11	13.14	17524	12	1334	12
GO:0010638	positive regulation of organelle organization	4.49e-13	2.29e-11	7.85	17524	30	1414	19
GO:0051130	positive regulation of cellular component organization	4.49e-13	2.25e-11	7.85	17524	30	1414	19
GO:0031047	gene silencing by RNA	8.16e-13	4e-11	4.04	17524	90	1733	36
GO:0044260	cellular macromolecule metabolic process	1.76e-12	8.47e-11	1.52	17524	1917	1700	282
GO:0010090	trichome morphogenesis	3.55e-12	1.67e-10	12.13	17524	13	1334	12
GO:0048519	negative regulation of biological process	4.59e-12	2.12e-10	2.51	17524	294	1641	69
GO:0032506	cytokinetic process	1.1e-11	4.96e-10	4.89	17524	65	1490	27
GO:0000911	cytokinesis by cell plate formation	1.1e-11	4.87e-10	4.89	17524	65	1490	27
GO:1902410	mitotic cytokinetic process	1.1e-11	4.78e-10	4.89	17524	65	1490	27
GO:1903047	mitotic cell cycle process	1.45e-11	6.23e-10	4.41	17524	80	1490	30
GO:0016043	cellular component organization	1.53e-11	6.43e-10	1.91	17524	904	1270	125
GO:0044238	primary metabolic process	1.98e-11	8.2e-10	1.38	17524	2885	1767	400
GO:0033044	regulation of chromosome organization	2.06e-11	8.36e-10	5.16	17524	60	1414	25
GO:0051052	regulation of DNA metabolic process	4.98e-11	1.99e-09	5.29	17524	62	1282	24
GO:0019538	protein metabolic process	5.84e-11	2.3e-09	1.58	17524	1320	1793	213
GO:0048523	negative regulation of cellular process	1.84e-10	7.11e-09	2.71	17524	201	1641	51
GO:0032273	positive regulation of protein polymerization	2.45e-10	9.35e-09	11.12	17524	13	1334	11
GO:0045010	actin nucleation	2.45e-10	9.2e-09	11.12	17524	13	1334	11
GO:0030838	positive regulation of actin filament polymerization	2.45e-10	9.06e-09	11.12	17524	13	1334	11
GO:0051495	positive regulation of cytoskeleton organization	2.45e-10	8.92e-09	11.12	17524	13	1334	11
GO:0031334	positive regulation of protein complex assembly	2.45e-10	8.79e-09	11.12	17524	13	1334	11
GO:0006468	protein phosphorylation	2.64e-10	9.33e-09	2.63	17524	193	1793	52
GO:0048522	positive regulation of cellular process	2.78e-10	9.66e-09	3.15	17524	165	1350	40
GO:0006259	DNA metabolic process	3.01e-10	1.03e-08	2.54	17524	229	1685	56
GO:0019222	regulation of metabolic process	5.06e-10	1.71e-08	1.73	17524	964	1504	143
GO:0048518	positive regulation of biological process	8.38e-10	2.79e-08	2.73	17524	228	1350	48
GO:1903046	meiotic cell cycle process	1.1e-09	3.63e-08	3.94	17524	74	1685	28
GO:0007059	chromosome segregation	1.11e-09	3.61e-08	4.16	17524	65	1685	26
GO:0090304	nucleic acid metabolic process	1.3e-09	4.15e-08	1.72	17524	819	1700	137
GO:0051171	regulation of nitrogen compound metabolic process	1.58e-09	4.98e-08	1.82	17524	742	1504	116
GO:0060255	regulation of macromolecule metabolic process	1.69e-09	5.26e-08	1.77	17524	821	1504	125
GO:0019219	regulation of nucleobase-containing compound metabolic process	2.22e-09	6.84e-08	1.82	17524	738	1504	115
GO:0044723	single-organism carbohydrate metabolic process	2.55e-09	7.76e-08	1.97	17524	532	1523	91
GO:0009987	cellular process	3.55e-09	1.07e-07	1.3	17524	3921	1506	438
GO:0045132	meiotic chromosome segregation	3.79e-09	1.12e-07	4.23	17524	59	1685	24
GO:0007062	sister chromatid cohesion	3.79e-09	1.11e-07	4.23	17524	59	1685	24
GO:0080090	regulation of primary metabolic process	4.03e-09	1.17e-07	1.74	17524	849	1504	127
GO:0016310	phosphorylation	5.2e-09	1.49e-07	2.34	17524	238	1793	57
GO:0044763	single-organism cellular process	5.3e-09	1.5e-07	1.4	17524	2414	1506	291
GO:0006487	protein N-linked glycosylation	5.79e-09	1.61e-07	4.77	17524	41	1791	20
GO:0016441	posttranscriptional gene silencing	7.98e-09	2.2e-07	5.78	17524	28	1733	16
GO:0071840	cellular component organization or biogenesis	8.2e-09	2.24e-07	1.72	17524	1025	1270	128
GO:0044267	cellular protein metabolic process	1.78e-08	4.81e-07	1.58	17524	999	1793	162
GO:0044699	single-organism process	2.22e-08	5.91e-07	1.29	17524	3604	1562	416
GO:0051716	cellular response to stimulus	2.28e-08	6.01e-07	1.66	17524	812	1773	136
GO:0031323	regulation of cellular metabolic process	2.65e-08	6.92e-07	1.72	17524	822	1504	121
GO:0031048	chromatin silencing by small RNA	3.16e-08	8.16e-07	3.85	17524	63	1733	24
GO:0009605	response to external stimulus	3.89e-08	9.94e-07	1.82	17524	619	1522	98
GO:0016071	mRNA metabolic process	3.92e-08	9.9e-07	2.5	17524	172	1791	44
GO:0032204	regulation of telomere maintenance	4.68e-08	1.17e-06	7.05	17524	26	1242	13
GO:0043247	telomere maintenance in response to DNA damage	4.68e-08	1.16e-06	7.05	17524	26	1242	13
GO:0032844	regulation of homeostatic process	4.68e-08	1.15e-06	7.05	17524	26	1242	13
GO:0000956	nuclear-transcribed mRNA catabolic process	6.01e-08	1.46e-06	5.05	17524	53	1179	18
GO:0006402	mRNA catabolic process	6.01e-08	1.44e-06	5.05	17524	53	1179	18
GO:0032271	regulation of protein polymerization	7.97e-08	1.89e-06	8.03	17524	18	1334	11
GO:0030832	regulation of actin filament length	7.97e-08	1.88e-06	8.03	17524	18	1334	11
GO:0030833	regulation of actin filament polymerization	7.97e-08	1.86e-06	8.03	17524	18	1334	11
GO:0043254	regulation of protein complex assembly	7.97e-08	1.84e-06	8.03	17524	18	1334	11
GO:0008064	regulation of actin polymerization or depolymerization	7.97e-08	1.82e-06	8.03	17524	18	1334	11
GO:0032956	regulation of actin cytoskeleton organization	7.97e-08	1.8e-06	8.03	17524	18	1334	11
GO:0032970	regulation of actin filament-based process	7.97e-08	1.79e-06	8.03	17524	18	1334	11
GO:0044087	regulation of cellular component biogenesis	7.97e-08	1.77e-06	8.03	17524	18	1334	11
GO:0051493	regulation of cytoskeleton organization	7.97e-08	1.76e-06	8.03	17524	18	1334	11
GO:0032200	telomere organization	8.3e-08	1.81e-06	6.79	17524	27	1242	13
GO:0000723	telomere maintenance	8.3e-08	1.79e-06	6.79	17524	27	1242	13
GO:0060249	anatomical structure homeostasis	8.3e-08	1.78e-06	6.79	17524	27	1242	13
GO:0016569	covalent chromatin modification	8.89e-08	1.89e-06	2.65	17524	153	1641	38
GO:0016568	chromatin modification	1.02e-07	2.15e-06	2.64	17524	154	1641	38
GO:0010332	response to gamma radiation	1.12e-07	2.35e-06	6.17	17524	32	1242	14
GO:0006401	RNA catabolic process	1.18e-07	2.45e-06	4.86	17524	55	1179	18
GO:0065008	regulation of biological quality	1.66e-07	3.41e-06	2.18	17524	267	1657	55
GO:0010468	regulation of gene expression	3.36e-07	6.82e-06	1.69	17524	770	1485	110
GO:0006139	nucleobase-containing compound metabolic process	3.46e-07	6.98e-06	1.55	17524	978	1709	148
GO:0007165	signal transduction	4.16e-07	8.32e-06	1.78	17524	482	1793	88
GO:0010212	response to ionizing radiation	4.49e-07	8.91e-06	5.64	17524	35	1242	14
GO:0010228	vegetative to reproductive phase transition of meristem	6.01e-07	1.18e-05	3.99	17524	65	1350	20
GO:0009889	regulation of biosynthetic process	7.37e-07	1.44e-05	1.65	17524	798	1504	113
GO:0071704	organic substance metabolic process	1.11e-06	2.14e-05	1.26	17524	3298	1767	418
GO:0005975	carbohydrate metabolic process	1.16e-06	2.22e-05	1.71	17524	645	1523	96
GO:0016246	RNA interference	1.17e-06	2.23e-05	5.26	17524	25	1733	13
GO:0035194	posttranscriptional gene silencing by RNA	1.17e-06	2.21e-05	5.26	17524	25	1733	13
GO:0031326	regulation of cellular biosynthetic process	1.44e-06	2.69e-05	1.66	17524	746	1504	106
GO:0048610	cellular process involved in reproduction	1.47e-06	2.73e-05	2.07	17524	265	1692	53
GO:0010556	regulation of macromolecule biosynthetic process	1.67e-06	3.09e-05	1.66	17524	738	1504	105
GO:2000112	regulation of cellular macromolecule biosynthetic process	1.67e-06	3.06e-05	1.66	17524	738	1504	105
GO:0007015	actin filament organization	1.67e-06	3.04e-05	4.98	17524	33	1494	14
GO:0010608	posttranscriptional regulation of gene expression	1.79e-06	3.23e-05	4.03	17524	53	1476	18
GO:0016926	protein desumoylation	1.84e-06	3.3e-05	5.05	17524	36	1350	14
GO:0032502	developmental process	2.41e-06	4.29e-05	1.53	17524	1043	1527	139
GO:0006346	methylation-dependent chromatin silencing	2.55e-06	4.5e-05	3.69	17524	52	1733	19
GO:0051252	regulation of RNA metabolic process	2.67e-06	4.67e-05	1.63	17524	702	1641	107
GO:0006310	DNA recombination	2.79e-06	4.85e-05	3	17524	90	1685	26
GO:0006355	regulation of transcription, DNA-templated	4.03e-06	6.96e-05	1.62	17524	700	1641	106
GO:2001141	regulation of RNA biosynthetic process	4.03e-06	6.91e-05	1.62	17524	700	1641	106
GO:0034655	nucleobase-containing compound catabolic process	4.37e-06	7.44e-05	3.93	17524	68	1179	18
GO:0000059	protein import into nucleus, docking	4.41e-06	7.45e-05	8.57	17524	8	1790	7
GO:0007020	microtubule nucleation	5.66e-06	9.51e-05	6.91	17524	27	939	10
GO:0006325	chromatin organization	6.03e-06	0.000101	2.28	17524	178	1641	38
GO:0008284	positive regulation of cell proliferation	7.9e-06	0.000131	5.83	17524	17	1767	10
GO:0009791	post-embryonic development	8.54e-06	0.00014	3.08	17524	110	1243	24
GO:0032535	regulation of cellular component size	9.84e-06	0.000161	4.66	17524	32	1527	13
GO:0090066	regulation of anatomical structure size	9.84e-06	0.00016	4.66	17524	32	1527	13
GO:0007389	pattern specification process	1.03e-05	0.000165	3.48	17524	91	1107	20
GO:0044767	single-organism developmental process	1.04e-05	0.000167	1.53	17524	944	1504	124
GO:0000280	nuclear division	1.15e-05	0.000182	4.23	17524	50	1242	15
GO:0048856	anatomical structure development	1.39e-05	0.000219	1.89	17524	348	1519	57
GO:0048285	organelle fission	1.56e-05	0.000244	4.15	17524	51	1242	15
GO:0051567	histone H3-K9 methylation	1.57e-05	0.000245	3.12	17524	68	1733	21
GO:0016571	histone methylation	1.64e-05	0.000254	2.6	17524	113	1733	29
GO:0007126	meiotic nuclear division	1.84e-05	0.000283	5.35	17524	29	1242	11
GO:0006479	protein methylation	1.95e-05	0.000298	2.57	17524	114	1733	29
GO:0008213	protein alkylation	1.95e-05	0.000297	2.57	17524	114	1733	29
GO:0006406	mRNA export from nucleus	2.44e-05	0.000369	5.57	17524	22	1431	10
GO:0051028	mRNA transport	2.44e-05	0.000366	5.57	17524	22	1431	10
GO:0006913	nucleocytoplasmic transport	3.15e-05	0.00047	2.79	17524	92	1638	24
GO:0051169	nuclear transport	3.15e-05	0.000467	2.79	17524	92	1638	24
GO:0034641	cellular nitrogen compound metabolic process	3.27e-05	0.000482	1.43	17524	1090	1709	152
GO:0070646	protein modification by small protein removal	3.59e-05	0.000526	3.14	17524	78	1431	20
GO:0044419	interspecies interaction between organisms	3.72e-05	0.000541	3.98	17524	41	1504	14
GO:0070647	protein modification by small protein conjugation or removal	4.52e-05	0.000653	2.77	17524	106	1431	24
GO:0006306	DNA methylation	4.79e-05	0.000688	3.36	17524	54	1640	17
GO:0006305	DNA alkylation	4.79e-05	0.000684	3.36	17524	54	1640	17
GO:0044728	DNA methylation or demethylation	4.79e-05	0.00068	3.36	17524	54	1640	17
GO:0009653	anatomical structure morphogenesis	4.95e-05	0.000699	1.8	17524	325	1740	58
GO:0009057	macromolecule catabolic process	5.01e-05	0.000703	2.47	17524	213	932	28
GO:0007131	reciprocal meiotic recombination	5.07e-05	0.000707	3.34	17524	53	1685	17
GO:0046483	heterocycle metabolic process	5.41e-05	0.000751	1.43	17524	1109	1641	148
GO:0006304	DNA modification	6.28e-05	0.000867	3.3	17524	55	1640	17
GO:0035825	reciprocal DNA recombination	6.67e-05	0.000914	3.27	17524	54	1685	17
GO:0016570	histone modification	8.46e-05	0.00115	2.26	17524	137	1641	29
GO:0050793	regulation of developmental process	9.26e-05	0.00126	2.03	17524	200	1641	38
GO:0006405	RNA export from nucleus	9.98e-05	0.00135	4.9	17524	25	1431	10
GO:0050658	RNA transport	9.98e-05	0.00134	4.9	17524	25	1431	10
GO:0050657	nucleic acid transport	9.98e-05	0.00133	4.9	17524	25	1431	10
GO:0051236	establishment of RNA localization	9.98e-05	0.00132	4.9	17524	25	1431	10
GO:0051817	modification of morphology or physiology of other organism involved in symbiotic interaction	0.000106	0.0014	3.88	17524	39	1504	13
GO:0098586	cellular response to virus	0.000106	0.00139	3.88	17524	39	1504	13
GO:0052249	modulation of RNA levels in other organism involved in symbiotic interaction	0.000106	0.00139	3.88	17524	39	1504	13
GO:0052018	modulation by symbiont of RNA levels in host	0.000106	0.00138	3.88	17524	39	1504	13
GO:0044003	modification by symbiont of host morphology or physiology	0.000106	0.00137	3.88	17524	39	1504	13
GO:0009616	virus induced gene silencing	0.000106	0.00136	3.88	17524	39	1504	13
GO:0051701	interaction with host	0.000106	0.00136	3.88	17524	39	1504	13
GO:0035821	modification of morphology or physiology of other organism	0.000106	0.00135	3.88	17524	39	1504	13
GO:0017038	protein import	0.000109	0.00138	2.51	17524	111	1638	26
GO:0016070	RNA metabolic process	0.000113	0.00142	1.65	17524	616	1276	74
GO:0010182	sugar mediated signaling pathway	0.000115	0.00144	7.02	17524	14	1249	7
GO:0071322	cellular response to carbohydrate stimulus	0.000115	0.00143	7.02	17524	14	1249	7
GO:0009756	carbohydrate mediated signaling	0.000115	0.00143	7.02	17524	14	1249	7
GO:0070192	chromosome organization involved in meiosis	0.000116	0.00142	4.03	17524	31	1685	12
GO:0007129	synapsis	0.000116	0.00142	4.03	17524	31	1685	12
GO:0008152	metabolic process	0.000117	0.00142	1.2	17524	3581	1794	439
GO:0007166	cell surface receptor signaling pathway	0.000122	0.00147	2.52	17524	97	1793	25
GO:0051168	nuclear export	0.000145	0.00174	4.71	17524	26	1431	10
GO:0007169	transmembrane receptor protein tyrosine kinase signaling pathway	0.000167	0.002	2.52	17524	93	1793	24
GO:0007167	enzyme linked receptor protein signaling pathway	0.000167	0.00199	2.52	17524	93	1793	24
GO:0000278	mitotic cell cycle	0.000184	0.00218	6.11	17524	25	918	8
GO:2000026	regulation of multicellular organismal development	0.000188	0.00222	2.06	17524	171	1640	33
GO:0042127	regulation of cell proliferation	0.000215	0.00253	4.04	17524	27	1767	11
GO:0050665	hydrogen peroxide biosynthetic process	0.00023	0.00269	4.2	17524	34	1350	11
GO:0044710	single-organism metabolic process	0.000235	0.00274	1.29	17524	2053	1506	228
GO:0042138	meiotic DNA double-strand break formation	0.000241	0.00279	3.25	17524	48	1685	15
GO:0006807	nitrogen compound metabolic process	0.000246	0.00284	1.37	17524	1243	1641	159
GO:0032504	multicellular organism reproduction	0.00026	0.00299	11.01	17524	13	612	5
GO:0034968	histone lysine methylation	0.00029	0.00332	2.5	17524	93	1733	23
GO:0003006	developmental process involved in reproduction	0.00029	0.0033	1.59	17524	548	1504	75
GO:0006606	protein import into nucleus	0.000296	0.00336	2.68	17524	73	1790	20
GO:1902593	single-organism nuclear import	0.000296	0.00334	2.68	17524	73	1790	20
GO:0051170	nuclear import	0.000296	0.00332	2.68	17524	73	1790	20
GO:0006725	cellular aromatic compound metabolic process	0.000324	0.00362	1.36	17524	1240	1641	158
GO:0010073	meristem maintenance	0.000328	0.00364	4.55	17524	20	1733	9
GO:1990064	ground tissue pattern formation	0.000342	0.00379	2920.67	17524	1	6	1
GO:0051239	regulation of multicellular organismal process	0.000356	0.00392	2	17524	176	1640	33
GO:0042743	hydrogen peroxide metabolic process	0.000379	0.00416	3.37	17524	54	1350	14
GO:0009553	embryo sac development	0.000415	0.00452	32.08	17524	11	149	3
GO:0044237	cellular metabolic process	0.000422	0.00458	1.2	17524	3077	1793	378
GO:0009615	response to virus	0.000459	0.00496	3.12	17524	56	1504	15
GO:0071103	DNA conformation change	0.000528	0.00568	17.49	17524	3	1002	3
GO:0022414	reproductive process	0.000595	0.00637	1.55	17524	571	1504	76
GO:0016192	vesicle-mediated transport	0.000636	0.00679	3.01	17524	167	523	15
GO:0071822	protein complex subunit organization	0.000637	0.00677	2.37	17524	174	934	22
GO:0009888	tissue development	0.000702	0.00742	2.8	17524	70	1519	17
GO:0051607	defense response to virus	0.000748	0.00788	3.14	17524	52	1504	14
GO:1901360	organic cyclic compound metabolic process	0.000764	0.008	1.33	17524	1318	1641	164
GO:0007049	cell cycle	0.00078	0.00814	5.09	17524	30	918	8
GO:0006508	proteolysis	0.000781	0.00811	1.66	17524	317	1763	53
GO:0051726	regulation of cell cycle	0.000835	0.00863	2.73	17524	63	1733	17
GO:0003002	regionalization	0.000837	0.00862	4.11	17524	42	1016	10
GO:0072593	reactive oxygen species metabolic process	0.00084	0.00861	3.13	17524	58	1350	14
GO:0043933	macromolecular complex subunit organization	0.000944	0.00964	2.31	17524	179	934	22
GO:0010498	proteasomal protein catabolic process	0.000963	0.00979	3.49	17524	53	1137	12
