# Supplementary material for: Natural Variation Identifies ICARUS1, a Universal Gene Required for Cell Proliferation and Growth at High Temperatures in Arabidopsis thaliana
Source: PLoS Genet. 2015 May 7;11(5):e1005085. doi: 10.1371/journal.pgen.1005085 (PMC4423873; doi:10.1371/journal.pgen.1005085)
Supplement: S8 Table — (XLS) [file pgen.1005085.s017.xls]

## Sheet: REVIGO_treemap_Arab_His_Ranked_
term_ID	description	frequencyInDb	log10pvalue	uniqueness	dispensability	representative
GO:0006464	cellular protein modification process	0.02987	-24.585	0.793	0	cellular protein modification process
GO:0006304	DNA modification	0.00423	-4.202	0.81	0.629	cellular protein modification process
GO:0016070	RNA metabolic process	0.14246	-3.9469	0.804	0.531	cellular protein modification process
GO:0016071	mRNA metabolic process	0.00651	-7.4067	0.856	0.193	cellular protein modification process
GO:0009057	macromolecule catabolic process	0.01249	-4.3002	0.891	0.442	cellular protein modification process
GO:0044260	cellular macromolecule metabolic process	0.30472	-11.7545	0.833	0.33	cellular protein modification process
GO:0070647	protein modification by small protein conjugation or removal	0.00178	-4.3449	0.839	0.692	cellular protein modification process
GO:0070646	protein modification by small protein removal	0.0001	-4.4449	0.865	0.61	cellular protein modification process
GO:0043170	macromolecule metabolic process	0.34829	-12.8477	0.931	0.107	cellular protein modification process
GO:0044267	cellular protein metabolic process	0.09144	-7.7496	0.819	0.63	cellular protein modification process
GO:0000956	nuclear-transcribed mRNA catabolic process	0.00014	-7.2211	0.875	0.677	cellular protein modification process
GO:0046483	heterocycle metabolic process	0.33122	-4.2668	0.923	0.218	cellular protein modification process
GO:0006139	nucleobase-containing compound metabolic process	0.30036	-6.4609	0.855	0.543	cellular protein modification process
GO:0006725	cellular aromatic compound metabolic process	0.3287	-3.4895	0.924	0.217	cellular protein modification process
GO:0006259	DNA metabolic process	0.07062	-9.5214	0.822	0.358	cellular protein modification process
GO:0090304	nucleic acid metabolic process	0.21219	-8.8861	0.817	0.502	cellular protein modification process
GO:0019538	protein metabolic process	0.13078	-10.2336	0.872	0.427	cellular protein modification process
GO:0035825	reciprocal DNA recombination	6e-05	-4.1759	0.888	0.126	cellular protein modification process
GO:0043412	macromolecule modification	0.051	-21.6021	0.889	0.212	cellular protein modification process
GO:0008213	protein alkylation	0.0017	-4.71	0.839	0.689	cellular protein modification process
GO:0016926	protein desumoylation	1e-05	-5.7352	0.881	0.453	cellular protein modification process
GO:0006401	RNA catabolic process	0.0023	-6.9281	0.849	0.301	cellular protein modification process
GO:1901360	organic cyclic compound metabolic process	0.33697	-3.1169	0.932	0.228	cellular protein modification process
GO:0034641	cellular nitrogen compound metabolic process	0.33449	-4.4855	0.886	0.194	cellular protein modification process
GO:0006479	protein methylation	0.0017	-4.71	0.827	0.689	cellular protein modification process
GO:0005975	carbohydrate metabolic process	0.06349	-5.9355	0.938	0.128	cellular protein modification process
GO:0006508	proteolysis	0.04002	-3.1073	0.86	0.526	cellular protein modification process
GO:0006486	protein glycosylation	0.00122	-20.3288	0.816	0.667	cellular protein modification process
GO:0034655	nucleobase-containing compound catabolic process	0.04696	-5.3595	0.867	0.625	cellular protein modification process
GO:0006952	defense response	0.00961	-28.2644	0.932	0	defense response
GO:0044707	single-multicellular organism process	0.01304	-15.3947	0.817	0.56	defense response
GO:1990064	ground tissue pattern formation	3e-05	-3.466	0.842	0.576	defense response
GO:0010228	vegetative to reproductive phase transition of meristem	5e-05	-6.2211	0.822	0.599	defense response
GO:0010212	response to ionizing radiation	0.00015	-6.3478	0.939	0.58	defense response
GO:0044767	single-organism developmental process	0.0126	-4.983	0.8	0.522	defense response
GO:0009553	embryo sac development	3e-05	-3.382	0.844	0.579	defense response
GO:0009630	gravitropism	2e-05	-19.3251	0.842	0.521	defense response
GO:0009629	response to gravity	3e-05	-18.4609	0.945	0.265	defense response
GO:0010090	trichome morphogenesis	2e-05	-11.4498	0.748	0.391	defense response
GO:0010073	meristem maintenance	3e-05	-3.4841	0.843	0.588	defense response
GO:0009605	response to external stimulus	0.01251	-7.4101	0.934	0.536	defense response
GO:0009606	tropism	2e-05	-18.8827	0.85	0.26	defense response
GO:0071322	cellular response to carbohydrate stimulus	6e-05	-3.9393	0.843	0.282	defense response
GO:0007167	enzyme linked receptor protein signaling pathway	0.00108	-3.7773	0.697	0.352	defense response
GO:0007166	cell surface receptor signaling pathway	0.01022	-3.9136	0.642	0.522	defense response
GO:0007169	transmembrane receptor protein tyrosine kinase signaling pathway	0.00068	-3.7773	0.706	0.643	defense response
GO:0006950	response to stress	0.04344	-12.6216	0.927	0.518	defense response
GO:0008152	metabolic process	0.78069	-3.9318	0.998	0	metabolism
GO:0009987	cellular process	0.70744	-8.4498	0.997	0	cellular process
GO:0016192	vesicle-mediated transport	0.00652	-3.1965	0.964	0	vesicle-mediated transport
GO:0022610	biological adhesion	0.02091	-12.5817	0.991	0	biological adhesion
GO:0032501	multicellular organismal process	0.01333	-17.6498	0.991	0	multicellular organismal process
GO:0032502	developmental process	0.01668	-5.618	0.991	0	developmental process
GO:0044419	interspecies interaction between organisms	0.03107	-4.4295	0.947	0	interspecies interaction between organisms
GO:0052249	modulation of RNA levels in other organism involved in symbiotic interaction	1e-05	-3.9747	0.815	0.465	interspecies interaction between organisms
GO:0009616	virus induced gene silencing	1e-05	-3.9747	0.786	0.383	interspecies interaction between organisms
GO:0035821	modification of morphology or physiology of other organism	0.00437	-3.9747	0.734	0.657	interspecies interaction between organisms
GO:0044003	modification by symbiont of host morphology or physiology	0.00404	-3.9747	0.727	0.651	interspecies interaction between organisms
GO:0044699	single-organism process	0.25743	-7.6536	0.993	0	single-organism process
GO:0050896	response to stimulus	0.10507	-15.9469	0.992	0	response to stimulus
GO:0065007	biological regulation	0.15973	-18.3391	0.993	0	biological regulation
GO:0071840	cellular component organization or biogenesis	0.05556	-8.0862	0.992	0	cellular component organization or biogenesis
GO:0022402	cell cycle process	0.00233	-19.0155	0.819	0.021	cell cycle process
GO:0000280	nuclear division	0.00065	-4.9393	0.713	0.696	cell cycle process
GO:0090066	regulation of anatomical structure size	0.00061	-5.007	0.785	0.459	cell cycle process
GO:0000278	mitotic cell cycle	0.00115	-3.7352	0.827	0.667	cell cycle process
GO:0048519	negative regulation of biological process	0.01079	-11.3382	0.767	0.252	cell cycle process
GO:0048518	positive regulation of biological process	0.0084	-9.0768	0.772	0.339	cell cycle process
GO:0006310	DNA recombination	0.01934	-5.5544	0.828	0.469	cell cycle process
GO:0045814	negative regulation of gene expression, epigenetic	0.00011	-14.8508	0.717	0.639	cell cycle process
GO:0016043	cellular component organization	0.04197	-10.8153	0.801	0.696	cell cycle process
GO:0051726	regulation of cell cycle	0.00182	-3.0783	0.688	0.692	cell cycle process
GO:0051239	regulation of multicellular organismal process	0.00307	-3.4486	0.791	0.306	cell cycle process
GO:0032844	regulation of homeostatic process	0.00028	-7.3298	0.789	0.195	cell cycle process
GO:0044763	single-organism cellular process	0.2089	-8.2757	0.812	0.341	cell cycle process
GO:0010638	positive regulation of organelle organization	0.00037	-12.3478	0.59	0.672	cell cycle process
GO:0006342	chromatin silencing	0.0001	-14.8508	0.634	0.622	cell cycle process
GO:0050794	regulation of cellular process	0.14675	-18.8601	0.673	0.551	cell cycle process
GO:0010608	posttranscriptional regulation of gene expression	0.0054	-5.7471	0.712	0.379	cell cycle process
GO:0032970	regulation of actin filament-based process	0.0004	-7.0985	0.713	0.256	cell cycle process
GO:0044087	regulation of cellular component biogenesis	0.00142	-7.0985	0.691	0.432	cell cycle process
GO:0000911	cytokinesis by cell plate formation	1e-05	-10.9586	0.85	0.666	cell cycle process
GO:0065008	regulation of biological quality	0.02544	-6.7799	0.751	0.376	cell cycle process
GO:0007155	cell adhesion	0.00622	-12.5817	0.841	0.227	cell cycle process
GO:0032506	cytokinetic process	0.00259	-10.9586	0.847	0.21	cell cycle process
GO:0017038	protein import	0.00122	-3.9626	0.852	0.536	cell cycle process
GO:0032535	regulation of cellular component size	0.0004	-5.007	0.639	0.47	cell cycle process
GO:0045132	meiotic chromosome segregation	6e-05	-8.4214	0.82	0.543	cell cycle process
GO:0051028	mRNA transport	0.00098	-4.6126	0.932	0.34	cell cycle process
GO:0000059	protein import into nucleus, docking	0	-5.3556	0.789	0.295	cell cycle process
GO:0007062	sister chromatid cohesion	0.00035	-8.4214	0.684	0.685	cell cycle process
GO:0007049	cell cycle	0.01307	-3.1079	0.832	0.263	cell cycle process
GO:0051052	regulation of DNA metabolic process	0.00141	-10.3028	0.705	0.333	cell cycle process
GO:0007059	chromosome segregation	0.00257	-8.9547	0.851	0.21	cell cycle process
GO:0060249	anatomical structure homeostasis	0.00033	-7.0809	0.79	0.553	cell cycle process
GO:0007020	microtubule nucleation	4e-05	-5.2472	0.744	0.572	cell cycle process
GO:0007017	microtubule-based process	0.00294	-14.289	0.85	0.208	cell cycle process
GO:0040029	regulation of gene expression, epigenetic	0.00279	-14.983	0.727	0.303	cell cycle process
GO:0007010	cytoskeleton organization	0.00232	-16.752	0.689	0.204	cell cycle process
GO:0009892	negative regulation of metabolic process	0.00728	-13.8996	0.677	0.693	cell cycle process
GO:0071103	DNA conformation change	0.008	-3.2774	0.842	0.562	cell cycle process
GO:0006996	organelle organization	0.00904	-14.9101	0.718	0.564	cell cycle process
GO:0032200	telomere organization	0.00017	-7.0809	0.725	0.632	cell cycle process
GO:0016458	gene silencing	0.00033	-16.8386	0.645	0.176	cell cycle process
GO:0051128	regulation of cellular component organization	0.00936	-14.1221	0.633	0.648	cell cycle process
GO:0051130	positive regulation of cellular component organization	0.00076	-12.3478	0.662	0.458	cell cycle process
GO:0000723	telomere maintenance	0.00017	-7.0809	0.576	0.631	cell cycle process
GO:0006913	nucleocytoplasmic transport	0.00183	-4.5017	0.807	0.603	cell cycle process
GO:0043254	regulation of protein complex assembly	0.0004	-7.0985	0.669	0.617	cell cycle process
GO:0048610	cellular process involved in reproduction	0.00597	-5.8327	0.93	0.023	cellular process involved in reproduction
GO:0044238	primary metabolic process	0.52609	-10.7033	0.974	0.026	primary metabolism
GO:0042743	hydrogen peroxide metabolic process	0.00044	-3.4214	0.955	0.043	hydrogen peroxide metabolism
GO:0050665	hydrogen peroxide biosynthetic process	1e-05	-3.6383	0.95	0.661	hydrogen peroxide metabolism
GO:0072593	reactive oxygen species metabolic process	0.00193	-3.0757	0.956	0.049	reactive oxygen species metabolism
GO:0070085	glycosylation	0.00195	-20.3288	0.941	0.062	glycosylation
GO:0044723	single-organism carbohydrate metabolic process	0.03419	-8.5935	0.928	0.537	glycosylation
GO:0044710	single-organism metabolic process	0.34592	-3.6289	0.975	0.064	single-organism metabolism
GO:0006807	nitrogen compound metabolic process	0.38221	-3.6091	0.975	0.068	nitrogen compound metabolism
GO:0016310	phosphorylation	0.07355	-8.284	0.935	0.078	phosphorylation
GO:0071704	organic substance metabolic process	0.56809	-5.9547	0.973	0.09	organic substance metabolism
GO:0044237	cellular metabolic process	0.57157	-3.3747	0.945	0.097	cellular metabolism
