# Supplementary material for: Natural Variation Identifies ICARUS1, a Universal Gene Required for Cell Proliferation and Growth at High Temperatures in Arabidopsis thaliana
Source: PLoS Genet. 2015 May 7;11(5):e1005085. doi: 10.1371/journal.pgen.1005085 (PMC4423873; doi:10.1371/journal.pgen.1005085)
Supplement: S9 Table — Table shows the top three terms identified through REViGO analysis for GO terms enriched among proteins with high content of each amino acids. First column represents the enrichment of processes among the top 5% of proteins with high content for each amino acid compared with all proteins. The 5% largest proteins are used as a control. The second column represents the same analysis, but with a ranked list based on the content for each amino acid. A ranked list of all proteins based on the total length was used here as a control. The last column represents a similar analysis, but restricted for proteins within the 10th to 90th percentile based on their length. The cell cycle process is highlighted. (XLS) [file pgen.1005085.s018.xls]

## Sheet: Final list
Amino acid	REViGO output of top 3 associated termsamong the 5 % proteins with high aa content	REViGO output of top 3 associated terms using a single ranked list of genes sorted by the content of each amino acid	REViGO output of top 3 associated temrs among the 5% of proteins with high aa content among all proteins between the 10th and 90th percentile
Alanine	Cytoskeleton organisation	Organelle organization	Nucleotide biosynthesis
	Negative regulation of cellular metabolism	Cellular protein modification process	Proteolysis
	Proteolysis	Nucleobase-containing compound metabolism	Single organism developmental process
Arginine	Cell cycle processes	Cellular protein modification process	RNA processing
	Defense response	Cell cycle process	Single-multicellular organism process
	Cellular protein modification process	Defense response
Asparagine	Cell surface receptor signalling pathway	Cell surface receptor signaling pathway	Cell surface receptor signalling pathway
	Cellular protein modification process	Cellular protein modification process	Protein phosphorylation
	Nucleobase-containing compound metabolism
Aspartic acid	Tropism	Cellular protein modification process	Gene silencing by RNAi
	Cellular protein modification process	Nucleobase-containing compound metabolism	Interaction with host
	Nucleobase containing compound metabolism	Glycosylation	Heterocycle metabolism
Cysteine	Single-multicellular organism process	Cellular protein modification process	Cellular macromolecule catabolism
	Regulation of gene expression, epigenetic	Single-multicellular organism process	Multicellular organismal development
	Defense response	Defense response
Glutamine	Cytoskeleton organisation	Cellular protein modification process	Cellular protein modification process
	Negative regulation of metabolism	Defense response
	Glycosylation	Nucleobase-containing compound metabolism
Glutamic acid	Cellular protein modification process	Cellular protein modification process	Regulation of gene expression, epigenetic
	Organelle organisation	Organelle organization	Organelle organisation
	Defense response	Defense response	Response to virus
Glycine	Cell surface receptor signalling pathway	Cell surface receptor signaling pathway	Cell surface receptor signalling pathway
	Cellular protein modification process	Cellular protein modification process	Cellular protein modification process
	Nucleobase-containing compound metabolism	Organophosphate catabolism	Purine nucleotide biosynthesis
Histidine	Cell cycle process	Cell cycle process	Glycosylation
	Defense response	Cellular protein modification process	Cell cycle process
	Glycosylation	Defense response	Positive regulation of cellular process
Isoleucine	Defense response	Cellular protein modification process	Peptide transport
	Cellular protein modification process	Defense response	Gluconeogenesis
	Cytoskeleton organisation	Peptide transport	Cellular protein modification process
Leucine	Defense response	Cell surface receptor signaling pathway	Cell surface receptor signalling pathway
	Single-multicellular organism process	Cellular protein modification process	Protein phosphorylation
	Cellular protein modification process	Nucleobase-containing compound metabolism
Lysine	Regulation of gene expression, epigenetic	Gene silencing	Gene silencing
	Organelle organisation	Nucleobase-containing compound metabolism	Nucleotide biosynthesis
	Defense response	Defense response	Response to virus
Methionine	Regulation of cellular component organisation	Cellular protein modification process	mRNA metabolism
	Cellular protein modification process	Cell cycle process	Peptide transport
	Defense response	Defense response
Phenyl alanine	Single-multicellular organism process	Peptide transport	Nitrogen compound transport
	Defense response	Defense response
	Regulation of cellular component organisation	Cellular protein modification process
Proline	Regulation of cellular component organisation	Cell surface receptor signaling pathway	Cellular protein modification process
	Single-multicellular organism process	Cellular protein modification process
	Cellular protein modification process	Glycosylation
Serine	Cellular protein modification process	Cell surface receptor signaling pathway	Cell surface receptor signalling pathway
	Cell cycle processes	Cellular protein modification process	Protein phosphorylation
	Nucleobase containing compound metabolism	Phosphorylation
Threonine	Microtubule based process	Cellular protein modification process	Proteolysis
	Cellular protein modification process	Defense response	Peptide transport
	Nucleobase-containing compound metabolism	Organelle organisation	Response to external stimuli
Tryptophan	Cytoskeleton organisation	Cytoskeleton organization	Polyamine transport
	Defense response	Defense response	Membrane lipid metabolism
	Glycosylation	Regulation of biological quality
Tyrosine	Phosphate ion transport	Cellular protein modification process	Proteolysis
	Cellular protein modification process	Regulation of cellular component organization	Secondary cell wall biogenesis
	Response to stress	Defense response
Valine	Organelle organisation	Cellular protein modification process	Cytoskeleton organisation
	Regulation of gene expression, epigenetic	Defense response	Proteolysis
	Defense response	Cytoskeleton organization	Alcohol metabolism
Largest proteins	Cellular protein modification process	Cellular protein modification process	Cellular protein modification process
	Defense response	Defense response	Cell surface receptor signalling pathway
	Organelle organisation	Nucleobase-containing compound metabolism	Cellular component organization
