# Supplementary material for: Natural Variation Identifies ICARUS1, a Universal Gene Required for Cell Proliferation and Growth at High Temperatures in Arabidopsis thaliana
Source: PLoS Genet. 2015 May 7;11(5):e1005085. doi: 10.1371/journal.pgen.1005085 (PMC4423873; doi:10.1371/journal.pgen.1005085)
Supplement: S11 Table — Table shows ICA1 splicing forms across different genotypes and temperatures. The actual number of clones and the corresponding percentages are given. The predicted lengths of the proteins in Col-0 (SF1 to SF22), Dobra-1 (SF24) as well as Petro-1 (SF1 to SF4) are included. The effect of temperature and accession was tested through nominal logistic regression with the splice variants (SF1, SF2, SF3 or others) as the response and the temperature (23°C or 27°C) and/or accession (Col-0 or Dobra-1) as effects and found to be not significant for either effects or their interaction (p>0.05). (XLS) [file pgen.1005085.s020.xls]

## Sheet: Sheet1
Splice forms	Exons (m: modified exon, E: Exon, I: Intron)	Col-0 23 ºC	Col-0 27 ºC	Dobra-1 27 ºC	Petro-1 27 ºC	Length of protein (Col-0)	Length of protein (Dobra-1 and Petro-1)
ICA1_SF1	E1, E2, E3, E4, E5, E6, E7, E8, E9, E10, E11, E12, E13, E14	19/76(25%)	27/95(28.4%)	12/48 (25%)	4/18 (22.2%)	567 aa	31 aa
ICA1_SF2	E1, E2, E3, E4, E5, E6, E7, E8, E9 (m), E10, E11, E12, E13, E14	15/76(19.7%)	17/95(17.9%)	15/48 (31.3%)	5/18 (27.8%)	354 aa	31 aa
ICA1_SF3	E1, E2(m), E3, E4, E5, E6, E7, E8, E9, E10, E11, E12, E13, E14	18/76(23.7%)	19/95(20%)	13/48 (27.1%)	3/18 (16.7%)	40 aa	582 aa
ICA1_SF4	E1, E2(m), E3, E4, E5, E6, E7, E8, E9 (m), E10, E11, E12, E13, E14	4/76(5.3%)	12/95(12.6%)	4/48 (8.3%)	6/18 (33.3%)	40 aa	369 aa
ICA1_SF5	E1, E2(m), E3, E4, E5, E6, E7, E8, E9, I9, E10, E11, E12, E13, E14	1/76(1.3%)	1/95(1.1%)	0	0	40 aa	424 aa
ICA1_SF6	E1, E2(m), E3, E4, E5, E6, E7(m), E8, E9(m), E10, E12, E13, E14	5/76(6.6%)	0	0	0	40 aa	-
ICA1_SF7	E1, E2(m), E3, E4, E5, E6, E7, E8, E9, E10, E12, E13, E14	4/76(5.3%)	0	1/48 (2.1%)	0	25 aa	425 aa
ICA1_SF8	E1, E2(m), E3, E4, E5, E6, E7, E8, E9(m), E10, E12, E13, E14	4/76(5.3%)	0	0	0	40 aa	-
ICA1_SF9	E1, E2, E3, E4, E5, E6, E7, E8, E9, E10, E12, E13, E14	1/76(1.3%)	0	0	0	410 aa	-
ICA1_SF10	E1, E2, E3, I3, E4, E5(m), E6, E7(m), E8, E9(m), E10, E11, E12, E13, E14	1/76(1.3%)	0	0	0	127 aa	-
ICA1_SF11	E1, E2, E3, E4, E5(m), E6, E7, E8, E9(m), E10, E11, E12, E13, E14	1/76(1.3%)	0	0	0	201 aa	-
ICA1_SF12	E1, E2, E3, E4, E5(m), E6, E7, E8, E9 (m), E10, E11, E12, E13, E14	1/76(1.3%)	0	0	0	320 aa	-
ICA1_SF13	E1, E2, E3, E4, E5(m), E6, E7, E8, E9, E10, E11, E12, E13, E14	0	4/95(4.2%)	0	0	201 aa	31 aa
ICA1_SF14	E1, E2, E3, E4, E5, E6, E7(m), E8, E9(m), E10, E11, E12, E13, E14	0	3/95(3.2%)	0	0	300 aa	-
ICA1_SF15	E1, E2, E3, E4, E5, E6, E7, E8, E9(m), I9, E10(m), I10, E11, E12, E13, E14	0	2/95(2.1%)	0	0	354 aa	-
ICA1_SF16	E1, E2(m), E3, E4, E5, E6, E7, E8, E9, E10(m), E11, E12, E13, E14	0	1/95(1.1%)	0	0	40 aa	-
ICA1_SF17	E1, E2, E3, E4, E5, E6, E7(m), E8, E9(m), E10, I10, E11, E12, E13, E14	0	1/95(1.1%)	0	0	300 aa	-
ICA1_SF18	E1, E2, I2, E3, E4, E5, E6, E7, E8, E9, E10, E11, E12, E13, E14	0	1/95(1.1%)	0	0	82 aa	-
ICA1_SF19	E1, E2(m), E3, E4(m), E5, E6, E7, E8, E9, E10, E11, E12, E13, E14	0	3/95(3.2%)	0	0	25 aa	-
ICA1_SF20	E1, E2, E3, E4, E5, E6, E7, E8, E9(m), I9, E10, E11, E12, E13, E14	0	2/95(2.1%)	0	0	354 aa	-
ICA1_SF21	E1, E2(m), E3, E4, E5(m), E6, E7, E8, E9, E10, E11, E12, E13, E14	0	1/95(1.1%)	0	0	40 aa	-
ICA1_SF22	E1, E2, E3, E4, E5, E6, E7(m), E8, E9(m), I9, E10, E11, E12, E13, E14	0	1/95(1.1%)	0	0	300 aa	-
ICA1_SF24	E1, E2, E3, E4, E5, E6, E7, E8, E9(m), E10, E11, E12, E13, E14	0	0	3/38 (7.8%)	0	-	31aa
	m:modified exon; I: intron rentention
