# Supplementary material for: Natural Variation Identifies ICARUS1, a Universal Gene Required for Cell Proliferation and Growth at High Temperatures in Arabidopsis thaliana
Source: PLoS Genet. 2015 May 7;11(5):e1005085. doi: 10.1371/journal.pgen.1005085 (PMC4423873; doi:10.1371/journal.pgen.1005085)
Supplement: S12 Table — (XLS) [file pgen.1005085.s021.xls]

## Sheet: Primers used
Primer ID	Sequence (5'-3')	Gene/Genomic position	Orientation	Description
oSKB_7	GTT CAC GGA CAA AGA GCC TGA AAT	Chr1: 2420713	Sense	INDEL marker for ICA1 whole genome mapping in Sij-4
oSKB_8	AAG CAG TCA ATA TTG CAG GAA GGG	Chr1: 2420713	Anti-sense	INDEL marker for ICA1 whole genome mapping in Sij-4
oSKB_33	AGG TTT TAT TGC TTT TCA CA	Chr1: 9621344	Sense	INDEL marker for ICA1 whole genome mapping in Sij-4
oSKB_34	CTT TCA AAA GCA CAT CAC A	Chr1: 9621344	Anti-sense	INDEL marker for ICA1 whole genome mapping in Sij-4
oSKB_39	GGA CAA CGT CTC AAA CGG TT	Chr1: 15252575	Sense	INDEL marker for ICA1 whole genome mapping in Sij-4
oSKB_40	GGA GGC TAT ACG AAT CTT GAC A	Chr1: 15252575	Anti-sense	INDEL marker for ICA1 whole genome mapping in Sij-4
oSKB_41	ACA TTT TCT CAA TCC TTA CTC	Chr1: 18367548	Sense	INDEL marker for ICA1 whole genome mapping in Sij-4
oSKB_42	GAG AGC TTC TTT ATT TGT GAT	Chr1: 18367548	Anti-sense	INDEL marker for ICA1 whole genome mapping in Sij-4
oSKB_47	CTG ATC TCA CGG ACA ATA GTG C	Chr1: 20877446	Sense	INDEL marker for ICA1 whole genome mapping in Sij-4
oSKB_48	GGC TCC ATA AAA AGT GCA CC	Chr1: 20877446	Anti-sense	INDEL marker for ICA1 whole genome mapping in Sij-4
oSKB_53	CTG CCT GAA ATT GTC GAA AC	Chr1: 23581765	Sense	INDEL marker for ICA1 whole genome mapping in Sij-4
oSKB_54	GGC ATC ACA GTT CTG ATT CC	Chr1: 23581765	Anti-sense	INDEL marker for ICA1 whole genome mapping in Sij-4
oSKB_55	CAA CCA CCA GGC TC	Chr1: 25035410	Sense	INDEL marker for ICA1 whole genome mapping in Sij-4
oSKB_56	GTC AAA CCA GTT CAA TCA	Chr1: 25035410	Anti-sense	INDEL marker for ICA1 whole genome mapping in Sij-4
oSKB_63	GCA TCG CTC TTA AAC AAC CAT	Chr1: 28224641	Sense	INDEL marker for ICA1 whole genome mapping in Sij-4
oSKB_64	CGT TGC AAA ACC GTA TCA GAA	Chr1: 28224641	Anti-sense	INDEL marker for ICA1 whole genome mapping in Sij-4
oSKB_75	CCA CCA CAA AAT AAA ATA CGA	Chr1: 29138576	Sense	INDEL marker for ICA1 whole genome mapping in Sij-4
oSKB_76	TTG AAG TTC CCA TTA TCT GT	Chr1: 29138576	Anti-sense	INDEL marker for ICA1 whole genome mapping in Sij-4
oSKB_83	GAT TGA TTG GGT CAT TTT AGG CA	Chr2: 176897	Sense	INDEL marker for ICA1 whole genome mapping in Sij-4
oSKB_84	CCG TTA CGT TTG GGT TTA TAA CAA T	Chr2: 176897	Anti-sense	INDEL marker for ICA1 whole genome mapping in Sij-4
oSKB_99	GCA TAC AAA ATA GAG TAG CAT ATC	Chr2: 810312	Sense	INDEL marker for ICA1 whole genome mapping in Sij-4
oSKB_100	AAT CAT TAA TTT AGT TCG AAG GC	Chr2: 810312	Anti-sense	INDEL marker for ICA1 whole genome mapping in Sij-4
oSKB_119	GAT TTA AAA GTC CGA CCT A	Chr2: 8227826	Sense	INDEL marker for ICA1 whole genome mapping in Sij-4
oSKB_120	CCA AAG AGT TGT GCA A	Chr2: 8227826	Anti-sense	INDEL marker for ICA1 whole genome mapping in Sij-4
oSKB_133	GAT TCC ACC ATA TGT GGA T	Chr2: 10733795	Sense	INDEL marker for ICA1 whole genome mapping in Sij-4
oSKB_134	CTT CGT CAC TGC CAA TAC	Chr2: 10733795	Anti-sense	INDEL marker for ICA1 whole genome mapping in Sij-4
oSKB_147	ATT TTT AGC CCA ATC ACG TTT	Chr2: 11461020	Sense	INDEL marker for ICA1 whole genome mapping in Sij-4
oSKB_148	AGG TCA AGT GAA AGG GTA AGG	Chr2: 11461020	Anti-sense	INDEL marker for ICA1 whole genome mapping in Sij-4
oSKB_151	CTC AAA TCA AGA ACG CTG AC	Chr2: 13134072	Sense	INDEL marker for ICA1 whole genome mapping in Sij-4
oSKB_152	CCC GAT ATA GAC AAC GAC AA	Chr2: 13134072	Anti-sense	INDEL marker for ICA1 whole genome mapping in Sij-4
oSKB_163	CGA TCC AAT CGG TCT CTC T	Chr2: 19574408	Sense	INDEL marker for ICA1 whole genome mapping in Sij-4
oSKB_164	TGG TAA CAT CCC GAA CTT C	Chr2: 19574408	Anti-sense	INDEL marker for ICA1 whole genome mapping in Sij-4
oSKB_199	CCC CGA GTT GAG GTA TT	Chr3: 9775544	Sense	INDEL marker for ICA1 whole genome mapping in Sij-4
oSKB_200	GAA GAA ATT CCT AAA GCA TTC	Chr3: 9775544	Anti-sense	INDEL marker for ICA1 whole genome mapping in Sij-4
oSKB_209	CCA ATG AAA GTT TGA TTA C	Chr3: 10879185	Sense	INDEL marker for ICA1 whole genome mapping in Sij-4
oSKB_210	AAA TGA AAA ATT GAG CTA A	Chr3: 10879185	Anti-sense	INDEL marker for ICA1 whole genome mapping in Sij-4
oSKB_241	TGA TTT TGA AGA GTT GAA ACC	Chr3: 21964045	Sense	INDEL marker for ICA1 whole genome mapping in Sij-4
oSKB_242	TTG AGC AAA GAC ACT ACT GAA	Chr3: 21964045	Anti-sense	INDEL marker for ICA1 whole genome mapping in Sij-4
oSKB_243	CCT ACA CTC ATC AGA TTC AG	Chr4: 42209	Sense	INDEL marker for ICA1 whole genome mapping in Sij-4
oSKB_244	TAA TTA GGG TTT GAT CAT TC	Chr4: 42209	Anti-sense	INDEL marker for ICA1 whole genome mapping in Sij-4
oSKB_264	GAG GGC AAA TCT TTA TTT CGG	Chr4: 4593289	Sense	INDEL marker for ICA1 whole genome mapping in Sij-4
oSKB_265	TGG CTT TCG TTT ATA AAC ATC C	Chr4: 4593289	Anti-sense	INDEL marker for ICA1 whole genome mapping in Sij-4
oSKB_278	TGG AAG ACA TGG GAA CAA CT	Chr4: 7266616	Sense	INDEL marker for ICA1 whole genome mapping in Sij-4
oSKB_279	GAG CAT GAA AGC AGA GGA AT	Chr4: 7266616	Anti-sense	INDEL marker for ICA1 whole genome mapping in Sij-4
oSKB_302	AAC TTG CTT GTG GTT TTC AT	Chr4: 7970886	Sense	INDEL marker for ICA1 whole genome mapping in Sij-4
oSKB_303	CAG CAT GAA GCA TAA ACT GA	Chr4: 7970886	Anti-sense	INDEL marker for ICA1 whole genome mapping in Sij-4
oSKB_316	GGT AAT TTT CTT GGA GAC CC	Chr4: 9969057	Sense	INDEL marker for ICA1 whole genome mapping in Sij-4
oSKB_317	CTA ACT AGA TCG TCC CTC GT	Chr4: 9969057	Anti-sense	INDEL marker for ICA1 whole genome mapping in Sij-4
oSKB_320	AAT TTG GAG ATT AGC TGG AAT	Chr4: 11524362	Sense	INDEL marker for ICA1 whole genome mapping in Sij-4
oSKB_321	CCA TGT TGA TGA TAA GCA CAA	Chr4: 11524362	Anti-sense	INDEL marker for ICA1 whole genome mapping in Sij-4
oSKB_326	TTT TTC CTT GTG TTG CAT TCC	Chr4: 16444155	Sense	INDEL marker for ICA1 whole genome mapping in Sij-4
oSKB_327	TAG CCG GAT GAG TTG GTA CC	Chr4: 16444155	Anti-sense	INDEL marker for ICA1 whole genome mapping in Sij-4
oSKB_330	GCG AAA AAA CAA AAA AAT CCA	Chr4: 18096262	Sense	INDEL marker for ICA1 whole genome mapping in Sij-4
oSKB_331	CGA CGA ATC GAC AGA ATT AGG	Chr4: 18096262	Anti-sense	INDEL marker for ICA1 whole genome mapping in Sij-4
oSKB_332	GAA ATC CAA ATC CCA GAG AGG	Chr5: 1507104	Sense	INDEL marker for ICA1 whole genome mapping in Sij-4
oSKB_333	TCT CCC CAC TAG TTT TGT GTC C	Chr5: 1507104	Anti-sense	INDEL marker for ICA1 whole genome mapping in Sij-4
oSKB_352	AGA GAA CGA TGA CGG AGA	Chr5: 5262534	Sense	INDEL marker for ICA1 whole genome mapping in Sij-4
oSKB_353	CTC ACC CAC ACT TTC TTC	Chr5: 5262534	Anti-sense	INDEL marker for ICA1 whole genome mapping in Sij-4
oSKB_380	AGA ACA AGT TAG GTG GCT	Chr5: 13237658	Sense	INDEL marker for ICA1 whole genome mapping in Sij-4
oSKB_381	GGG ACA AGA ATG GAG T	Chr5: 13237658	Anti-sense	INDEL marker for ICA1 whole genome mapping in Sij-4
oSKB_388	CAG ACG TAT CAA ATG ACA AAT G	Chr5: 17061228	Sense	INDEL marker for ICA1 whole genome mapping in Sij-4
oSKB_389	GAC TAC TGC TCA AAC TAT TCG G	Chr5: 17061228	Anti-sense	INDEL marker for ICA1 whole genome mapping in Sij-4
oSKB_394	CAC ACT GAA GAT GGT CTT GAG G	Chr5: 20133116	Sense	INDEL marker for ICA1 whole genome mapping in Sij-4
oSKB_395	TCA GGA GGA ACT AAA GTG AGG G	Chr5: 20133116	Anti-sense	INDEL marker for ICA1 whole genome mapping in Sij-4
oSKB_408	GTA AAA TTT TCT ATT GCA	Chr5: 24100627	Sense	INDEL marker for ICA1 whole genome mapping in Sij-4
oSKB_409	ATG TCC TCC TGT TCT GTC CA	Chr5: 24100627	Anti-sense	INDEL marker for ICA1 whole genome mapping in Sij-4
oSKB_414	GAG CAT TTC ACA GAG ACG	Chr5: 25495055	Sense	INDEL marker for ICA1 whole genome mapping in Sij-4
oSKB_415	ATC ACT GTT GTT TAC CAT TA	Chr5: 25495055	Anti-sense	INDEL marker for ICA1 whole genome mapping in Sij-4
oSKB_155	TGG GTT TTT GTG GGT C	Chr2: 13.831Mb	Sense	INDEL marker for ICA1 fine mapping in Sij-4
oSKB_156	GTA TTA TTG TGC TGC CTT TT	Chr2: 13.831Mb	Anti-sense	INDEL marker for ICA1 fine mapping in Sij-4
oSKB_1206	TTG AAT CCG GAG GCA GAC	Chr2: 14.880Mb	Sense	INDEL marker for ICA1 fine mapping in Sij-4
oSKB_1207	TTT CAA CTC ATT TCT CTC TGG	Chr2: 14.880Mb	Anti-sense	INDEL marker for ICA1 fine mapping in Sij-4
oSKB_1579	CCA TGT TAC TTG GTT GGA TTG	AT2G32160	Sense	INDEL marker for ICA1 fine mapping, Chr2: 26bp del in Sij-4
oSKB_1580	GCA GCC TTG GGA TAA CTG TAA	AT2G32160	Anti-sense	INDEL marker for ICA1 fine mapping, Chr2: 26bp del in Sij-4
oSKB_1581	CCA AAA TGA TTT GGA AGA CTC C	At2g32010	Sense	INDEL marker for ICA1 fine mapping, Chr2: 74bp del in Sij-4
oSKB_1582	AGC CTT CCA TTC AAC AAC AA	At2g32010	Anti-sense	INDEL marker for ICA1 fine mapping, Chr2: 74bp del in Sij-4
oSKB_1583	TTC CCA ACA AAA TTC CTT GAA	At2g32000	Sense	INDEL marker for ICA1 fine mapping, Chr2: 25bp del in Sij-4
oSKB_1584	TGA ATG GAC ACG ATC AAA TTC	At2g32000	Anti-sense	INDEL marker for ICA1 fine mapping, Chr2: 25bp del in Sij-4
oSKB_1585	TTC TTC GAA ACA TGC AAA AAG	At2g31970	Sense	INDEL marker for ICA1 fine mapping, Chr2: 49bp del in Sij-4
oSKB_1586	TCA GCC AGT TCT TCA TAC TCT TG	At2g31970	Anti-sense	INDEL marker for ICA1 fine mapping, Chr2: 49bp del in Sij-4
oSKB_1587	TGG AAG TTG CTG ATG AGG TG	At2g31960	Sense	INDEL marker for ICA1 fine mapping, Chr2: 53bp del in Sij-4
oSKB_1588	ACC TTT GTG TGA GCC TCC AA	At2g31960	Anti-sense	INDEL marker for ICA1 fine mapping, Chr2: 53bp del in Sij-4
oSKB_1589	TTT AAT GCA TGG GGT TTT ACG	At2g31957	Sense	INDEL marker for ICA1 fine mapping, Chr2: 21bp del in Sij-4
oSKB_1590	GCA TAC TTG GCG ACA ATT CC	At2g31957	Anti-sense	INDEL marker for ICA1 fine mapping, Chr2: 21bp del in Sij-4
oSKB_1591	ACG GGT CCT CTT CTT CTT CG	At2g31945	Sense	INDEL marker for ICA1 fine mapping, Chr2: 45bp del in Sij-4
oSKB_1592	CTT CGT ACG GCA CGC TTA AT	At2g31945	Anti-sense	INDEL marker for ICA1 fine mapping, Chr2: 45bp del in Sij-4
oSKB_1593	TGA AAC ACA GAT GCA TTA CGC	At2g31690	Sense	INDEL marker for ICA1 fine mapping, Chr2: 21bp inset in Sij-4
oSKB_1594	CCA ATG CCG TGG ATC TAC TT	At2g31690	Anti-sense	INDEL marker for ICA1 fine mapping, Chr2: 21bp inset in Sij-4
oSKB_1595	AAA TTT GAA CAA ACG AAG ACC AA	At2g31570	Sense	INDEL marker for ICA1 fine mapping, Chr2: 120bp del in Sij-4
oSKB_1596	TTC ACC GTC AAG GTT TTT CC	At2g31570	Anti-sense	INDEL marker for ICA1 fine mapping, Chr2: 120bp del in Sij-4
oSKB_1597	CAC ATG AAG CTC GTC TCC AG	At2g31540	Sense	INDEL marker for ICA1 fine mapping, Chr2: 26bp del in Sij-4
oSKB_1598	CAA ATT CCT TTA CGC CGA TG	At2g31540	Anti-sense	INDEL marker for ICA1 fine mapping, Chr2: 26bp del in Sij-4
oSKB_1599	AAC CAA ATC AAG GTC CGA AA	At2g31490	Sense	INDEL marker for ICA1 fine mapping, Chr2: 142bp del in Sij-4
oSKB_1600	TTT TGT GCT TCG TTT TCT ATT TG	At2g31490	Anti-sense	INDEL marker for ICA1 fine mapping, Chr2: 142bp del in Sij-4
oSKB_1601	TCG ATT GAA CGG CGA AAT A	At2g31490	Sense	INDEL marker for ICA1 fine mapping, Chr2: 42bp del in Sij-4
oSKB_1602	AAA AAC TTG GGT AGG ATT TTC ATT	At2g31490	Anti-sense	INDEL marker for ICA1 fine mapping, Chr2: 42bp del in Sij-4
oSKB_1603	AAA CAA CAT TTG CGT GTG CT	At2g31480	Sense	INDEL marker for ICA1 fine mapping, Chr2: 22bp del in Sij-4
oSKB_1604	TTC TGT TTG TTT AAT GGT CAA GC	At2g31480	Anti-sense	INDEL marker for ICA1 fine mapping, Chr2: 22bp del in Sij-4
oSKB_1605	CAG GAT GAT AGG CCA AAG TC	AT2G31530	Sense	SNP marker for ICA1 fine mapping, 13427845 A/T, Sij-4
oSKB_1606	GCA CAG ACT CAG GCA AAC AC	AT2G31530	Anti-sense	SNP marker for ICA1 fine mapping, 13427845 A/T, Sij-4
oSKB_1607	TGC CAA ACG AAA AAC AA AGA	AT2G31580	Sense	SNP marker for ICA1 fine mapping, 13442065 A/G, Sij-4
oSKB_1608	CGC AAC CTG TTT ATC TCA GC	AT2G31580	Anti-sense	SNP marker for ICA1 fine mapping, 13442065 A/G, Sij-4
oSKB_1609	TGA AAC AGA AGC ATA TAT CAT CAC AC	AT2G31670	Sense	SNP marker for ICA1 fine mapping, 13472764 A/G, Sij-4
oSKB_1610	ATG GCT GTT GAT TGG ATC G	AT2G31670	Anti-sense	SNP marker for ICA1 fine mapping, 13472764 A/G, Sij-4
oSKB_1611	GGA GTT GAA GTT GAG CAC AGA A	AT2G32010	Sense	SNP marker for ICA1 fine mapping, 13625914 A/G, Sij-4
oSKB_1612	AAT GGA AAC ACA CCC GAG AA	AT2G32010	Anti-sense	SNP marker for ICA1 fine mapping, 13625914 A/G, Sij-4
oSKB_1613	CCA TCC ATT CAT CGT TTT TGA T	AT2G32030	Sense	SNP marker for ICA1 fine mapping, 13633630 T/C, Sij-4
oSKB_1614	CTG CAG GAG CTG AAG AAT GA	AT2G32030	Anti-sense	SNP marker for ICA1 fine mapping, 13633630 T/C, Sij-4
oSKB_1615	CGC AAC GTT GAT TTC TTT TTC	AT2G32080	Sense	SNP marker for ICA1 fine mapping, 13642216 G/A, Sij-4
oSKB_1616	GCA GGA TCA TCA TTT GCC TTA	AT2G32080	Anti-sense	SNP marker for ICA1 fine mapping, 13642216 G/A, Sij-4
oSKB_1919	AAA ATG GAC ACT CTT GTG AAA AA	At2g31590	Sense	INDEL marker for ICA1 fine mapping in Sij-4
oSKB_1920	CCA AAA GTA GCG ACC GGA TA	At2g31590	Anti-sense	INDEL marker for ICA1 fine mapping in Sij-4
oSKB_1845	ACT CCG ACC GAT TTT GAC AC	At2g31540	Sense	genome length detection between Sij4, Col and Ler
oSKB_1846	GGT CGA TCT CCC AAC AAA AG	At2g31540	Anti-sense	genome length detection between Sij4, Col and Ler
oSKB_1847	CCC TTT TTG TGG GAT CTG AA	At2g31550	Sense	genome length detection between Sij4, Col and Ler
oSKB_1848	TGT CTC GGA ACA ACC AAA CA	At2g31550	Anti-sense	genome length detection between Sij4, Col and Ler
oSKB_1849	CGC CTT GAG GGA ATA TCG TA	At2g31560	Sense	genome length detection between Sij4, Col and Ler
oSKB_1850	TCG GAT ATA ACA TAT TGA GTG GTG A	At2g31560	Anti-sense	genome length detection between Sij4, Col and Ler
oSKB_1851	CTC GAA CAC ACG TTT CAT GG	At2g31570	Sense	genome length detection between Sij4, Col and Ler
oSKB_1852	GAG GAA TGA TGA TTG TCT AAT AGG G	At2g31570	Anti-sense	genome length detection between Sij4, Col and Ler
oSKB_1853	TGA TAG CAT CAA TGA GCA AAC C	At2g31570	Sense	genome length detection between Sij4, Col and Ler, Chr2: 13440283 A/T, Sij-4
oSKB_1854	TTG ATT TGG GTC TCA AGT CTG A	At2g31570	Anti-sense	genome length detection between Sij4, Col and Ler, Chr2: 13440283 A/T, Sij-4
oSKB_1855	TCC AAT GTT TGA CCT GAT TTT TC	At2g31580	Sense	genome length detection between Sij4, Col and Ler, Sequening for Don-0
oSKB_1856	TGG CTG TTC TCG AGG AGT TT	At2g31580	Anti-sense	genome length detection between Sij4, Col and Ler, Sequening for Don-0
oSKB_1857	CTG AGA TAA ACA GGT TGC GAG A	At2g31580	Sense	genome length detection between Sij4, Col and Ler
oSKB_1858	TGA TGA AAC AGC CCT CAA TTT	At2g31580	Anti-sense	genome length detection between Sij4, Col and Ler
oSKB_1859	GGA GTG TAT TTA GGA CCT GTA TTC G	At2g31580	Sense	genome length detection between Sij4, Col and Ler, Chr2: 13446208 A/G, Sij-4
oSKB_1860	CAA CTT CAA AAT CTT CCC GAT T	At2g31580	Anti-sense	genome length detection between Sij4, Col and Ler, Chr2: 13446208 A/G, Sij-4
oSKB_1861	TTT AGG CGA TTC GTT TTT GC	At2g31585	Sense	genome length detection between Sij4, Col and Ler
oSKB_1862	CGG ATG TTT ATC TGC CCT GA	At2g31585	Anti-sense	genome length detection between Sij4, Col and Ler
oSKB_1863	GTG CTT ATG GAT CTG TTA TCT TCT T	At2g31600	Sense	genome length detection between Sij4, Col and Ler
oSKB_1864	TGA GTC GCC ATA CTT GTG GA	At2g31600	Anti-sense	genome length detection between Sij4, Col and Ler
oSKB_1865	CTG ATA ACG AAC ACG AGC TTA CC	At2g31610	Sense	genome length detection between Sij4, Col and Ler
oSKB_1866	TAT GGT ACG ACA ACT GTT TTC TCT	At2g31610	Anti-sense	genome length detection between Sij4, Col and Ler
oSKB_1867	CAA CTT TTT ATT GCC GCT CA	At2g31625	Sense	genome length detection between Sij4, Col and Ler
oSKB_1868	TGC CCT CTT TGT TTG TTT TCA	At2g31625	Anti-sense	genome length detection between Sij4, Col and Ler
oSKB_1869	TGA TCC CTT ACC AAA TGC TTG	At2g31625	Sense	genome length detection between Sij4, Col and Ler
oSKB_1870	TTT TTG TTT CAG GGA AAT CAG G	At2g31625	Anti-sense	genome length detection between Sij4, Col and Ler
oSKB_1871	TGT CCA GTT CAA GTT GAG TAT GC	At2g31650	Sense	genome length detection between Sij4, Col and Ler
oSKB_1872	TCA AAC GTT TCT CTT TAG TTA GTT CTG	At2g31650	Anti-sense	genome length detection between Sij4, Col and Ler
oSKB_1873	AAA GCC CAG AGC ATG AGC TA	At2g31650	Sense	genome length detection between Sij4, Col and Ler
oSKB_1874	GCT TTT CTT TGG CAT TCT GC	At2g31650	Anti-sense	genome length detection between Sij4, Col and Ler
oSKB_1875	CAT GTC CAG GTT TCA AAA TGA	At2g31650	Sense	genome length detection between Sij4, Col and Ler
oSKB_1876	CGG CGG GAA ACG TAA AAA	At2g31650	Anti-sense	genome length detection between Sij4, Col and Ler
oSKB_1877	GGA ATT TCG TGG ATT GGA GA	At2g31660	Sense	genome length detection between Sij4, Col and Ler
oSKB_1878	GGG AGA ATC TCA GAA GAG CA	At2g31660	Anti-sense	genome length detection between Sij4, Col and Ler
oSKB_1879	CTT CTT CTC CGC CAT TCT TG	At2g31660	Sense	genome length detection between Sij4, Col and Ler
oSKB_1880	AAT GTG AAA TTC CGC AGA GG	At2g31660	Anti-sense	genome length detection between Sij4, Col and Ler
oSKB_1881	TTG GTC ATC CAT ATA TGT AAG TTG C	At2g31660	Sense	genome length detection between Sij4, Col and Ler
oSKB_1882	AAT TCT GAT GGA CGC AGG AT	At2g31660	Anti-sense	genome length detection between Sij4, Col and Ler
oSKB_1883	TAC GTC CAA TCC TCC CTC AG	At2g31660	Sense	genome length detection between Sij4, Col and Ler
oSKB_1884	CAT GAA CAA GAT GTG ACA TAA CAA A	At2g31660	Anti-sense	genome length detection between Sij4, Col and Ler
oSKB_1885	TTT GGT TCC AGA TGT TGC AG	At2g31660	Sense	genome length detection between Sij4, Col and Ler
oSKB_1886	AAA TGT CGA TGC AAT CGT TTT	At2g31660	Anti-sense	genome length detection between Sij4, Col and Ler
oSKB_1887	AGT AGC AGG CAT TCA AGA GAC A	At2g31670	Sense	genome length detection between Sij4, Col and Ler
oSKB_1888	TCC GTA GTA GTG CGG ATC G	At2g31670	Anti-sense	genome length detection between Sij4, Col and Ler
oSKB_1889	TAA CAA ACC GTG GTG GAC AA	At2g31680	Sense	genome length detection between Sij4, Col and Ler
oSKB_1890	GTT CAT GTT GGG GTG GAA CT	At2g31680	Anti-sense	genome length detection between Sij4, Col and Ler
oSKB_2030	GAACCTCTGCTGATGCACAA	At2g31580	Sense	Sequencing Marker on Chr2:13443880-13444580
oSKB_2031	TCCAATGTCAATGGTGATGG	At2g31580	Anti-sense	Sequencing Marker on Chr2:13443880-13444580
oSKB_2032	TTTTCCCTCAATTATTCCAGAGAT	At2g31580	Sense	Sequencing Marker on Chr2:13444540-13445250, sequencing priemr for Dobra-1/petro-1
oSKB_2033	TTTTCCGCTTTGACACAAAA	At2g31580	Anti-sense	Sequencing Marker on Chr2:13444540-13445250, sequencing priemr for Dobra-1/petro-1
oSKB_2034	ATGGTTCGAGAGAAGCGACA	At2g31580	Sense	Sequencing Marker on Chr2:13445195-13445870
oSKB_2035	TTTTTCTTCACAACATCTCTCACA	At2g31580	Anti-sense	Sequencing Marker on Chr2:13445195-13445870
oSKB_2036	CAGTTGCAATTCTCAGCTTCC	At2g31585	Sense	Sequencing Marker on Chr2:13445785-13446480
oSKB_2037	CGCCGAAGAAGATTGTTGAC	At2g31585	Anti-sense	Sequencing Marker on Chr2:13445785-13446480
oSKB_2118	AGA CAA GAT CCT TGG CGA AA	At2g31580	Sense	Sequencing primer on Chr2: 13443350
oSKB_2119	CGT TGG TAG CTT CTT TCT TTG C	At2g31580	Anti-sense	Sequencing primer on Chr2: 13443991
oSKB_2120	TAG AGA GGG CTG CTC ATT CC	At2g31580	Sense	Sequencing primer on Chr2: 13442850
oSKB_2121	TGT CAA AAT GGC CCT TTA CC	At2g31580	Anti-sense	Sequencing primer on Chr2: 13443540
oSKB_2122	TCC TCA AAC TCC TCG AGA ACA	At2g31580	Sense	Sequencing primer on Chr2: 13442350
oSKB_2123	GAC GAA AAT GGC AAT CCT GT	At2g31580	Anti-sense	Sequencing primer on Chr2: 13442930
oSKB_2124	TGC CAA ACG AAA AAC AAA GA	At2g31580	Sense	Sequencing primer on Chr2: 13441850
oSKB_2125	ACG ACT CAT GGA GCT TGC TT	At2g31580	Anti-sense	Sequencing primer on Chr2: 13442480
oSKB_2126	CAC GAC TGC TTG ATG AGT TTG	At2g31580	Sense	Sequencing primer on Chr2: 13441320
oSKB_2127	ATC TGG CGT GGA GAC AAG TT	At2g31580	Anti-sense	Sequencing primer on Chr2: 13441950
oSKB_2128	CGT AAC GCA AGA GAA GTT AGC A	At2g31580	Sense	Sequencing primer on Chr2: 13440890
oSKB_2129	TGC CAA ACT GGT TCT GCT C	At2g31580	Anti-sense	Sequencing primer on Chr2: 13441480
oSKB_2130	TCA TTG GGT TTT TGG TTC TCA	At2g31580	Sense	Sequencing primer on Chr2: 13440440
oSKB_2131	GCA CAG CTT TAC TTC TTT TCA ACA	At2g31580	Anti-sense	Sequencing primer on Chr2: 13441000
oSKB_2132	GTG ACG AAT GGT GGG GTA AG	At2g31580	Sense	Sequencing primer on Chr2: 13439930
oSKB_2133	TGT TTG CCA CAC ATT GAT TG	At2g31580	Anti-sense	Sequencing primer on Chr2: 13440530
oSKB_2134	AAC AAA CCT TGA AAT TGT TCA TC	At2g31580	Sense	Sequencing primer on Chr2: 13439530
oSKB_2135	TGA GTT CAT GTA CCA ACT AAT CAA TG	At2g31580	Anti-sense	Sequencing primer on Chr2: 13440130
oSKB_2417	GGG GAC AAG TTT GTA CAA AAA AGC AGG CTT AAT GAT CAA TTC CGT CGG CGT	At2g31580	Sense	Cloning Primer for ICA1, for both CDS and genomic
oSKB_2418	GGG GAC CAC TTT GTA CAA GAA AGC TGG GTC TTA TGA GTA GCT AAG AAT GT	At2g31580	Anti-sense	Cloning Primer for ICA1, for both CDS and genomic
oSKB_2947	GGT TGT TCG AAT CGA TGG TCG TGA TTT TCC TAG GTA AAT TTA CAG	At2g31580	Sense	Site directed Mutagenesis T13444655C
oSKB_2948	CTG TAA AAT TTA CCT AGG AAA ATC ACG ACC ATC GAT TCG AAC AAC C	At2g31580	Anti-sense	Site directed Mutagenesis T13444655C
oSKB_2042	AGA AAG GAA GCT GAG AAT TGC	At2g31580	Sense	qRT primer for ICA1 in amiR-ICA1, Sij4 and Col
oSKB_2043	GCT ATT CGC CAT ATC CCT CA	At2g31580	Anti-sense	qRT primer for ICA1 in amiR-ICA1, Sij4 and Col
oSKB_2708	GAT AAT GTG TAG GTG TTC TGC CCT CTC TCT TTT GTA TTC C	At2g31580	amiRNA-I	Artificial miRNA primer for ICA1
oSKB_2709	GAG GGC AGA ACA CCT ACA CAT TAT CAA AGA GAA TCA ATG A	At2g31580	amiRNA-II	Artificial miRNA primer for ICA1
oSKB_2710	GAG GAC AGA ACA CCT TCA CAT TTT CAC AGG TCG TGA TAT G	At2g31580	amiRNA-III	Artificial miRNA primer for ICA1
oSKB_2711	GAA AAT GTG AAG GTG TTC TGT CCT CTA CAT ATA TAT TCC T	At2g31580	amiRNA-IV	Artificial miRNA primer for ICA1
oSKB_1011	CTG CAA GGC GAT TAA GTT GGG TAA C	amiRNA	amiRNA-A	Artificial miRNA primer for ICA1
oSKB_1012	GCG GAT AAC AAT TTC ACA CAG GAA ACA G	amiRNA	amiRNA-B	Artificial miRNA primer for ICA1
oSKB_1662	AGT GGA AAA GGA AGG TGG CT	CaMV	Sense	35S promoter forward primer, 35S-F
oSKB_2716	TGT TTA GGC AAA AAC GAA TCG	At2g31580	Sense	Genotyping primer for SALK_035242
oSKB_2717	TGT TTA GGC AAA AAC GAA TCG	At2g31580	Anti-sense	Genotyping primer for SALK_035242
oSKB_2720	ATT TTG CCG ATT TCG GAA C	T-DNA	Sense	LBb1.3 for T-DNA insertion, work with oSKB_2716 and oSKB_2717
oSKB_1106	CCA GCT TTG GTG ATT TGA AC	TUB2/3-RT-F	Sense	Internal control for qRT of ICA1 in Col-0 and Sij-4
oSKB_1107	CAA GCT TTC GGA GGT CAG AG	TUB2/3-RT-R	Anti-sense	Internal control for qRT of ICA1 in Col-0 and Sij-4
	TCG CAT CCT TCT TTA CAT CCA CA	At2g31580	Sense	RT primer for ICA1 in Ler and Don-0
	ACG GAA AAC CGA AGA ACC C	At2g31580	Anti-sense	RT primer for ICA1 in Ler and Don-0
	GGAAACCTCAAAGACCAGCTC	ACTIN2-F	Sense	Loading control for RT-PCR of ICA1 in Ler and Don-0
	CCCATTCATAAAACCCCAGC	ACTIN2-R	Anti-sense	Loading control for RT-PCR of ICA1 in Ler and Don-0
